# Supplementary material for: Teaching medicine with the help of “Dr. House”
Source: PLoS One. 2018 Mar 13;13(3):e0193972. doi: 10.1371/journal.pone.0193972 (PMC5849285; doi:10.1371/journal.pone.0193972)
Supplement: S1 Table — (XLSX) [file pone.0193972.s003.xlsx]

## Sheet: Dataset_Questionnaire
No_Observation	Page_1_G1_G1A1	Page_1_G1_G1A2	Page_1_G1_G1A3	Page_1_G1_G1A4	Page_1_G1_G1A5	Page_1_G1_G1A6	Page_1_G2_G2A1	Page_1_G2_G2A2	Page_1_G2_G2A3	Page_1_G2_G2A4	Page_1_G2_G2A5	Page_1_G2_G2A6	Page_2_G3_G3A1	Page_2_G3_G3A2	Page_2_G3_G3A3	Page_2_G3_G3A4	Page_2_G3_G3A5	Page_2_G3_G3A6	Page_2_G3_G3A7	Page_2_G3_G3A8	Page_2_G3_G3A9	Page_2_G3_G3A10	Page_2_G3_G3A11	Page_2_G3_G3A12	Page_2_G3A13	Page_2_G3A14	Page_2_G3A15	Page_3_G4_G4A1	Page_3_G4_G4A2	Page_3_G4_G4A3	Page_3_G4_G4A4	Page_3_G4_G4A5	Page_3_G4_G4A6	Page_3_G4_G4A7	Page_3_G4_G4A8	Page_3_G4_G4A9	Page_3_G4_G4A10	Page_3_G4_G4A11	Page_3_G4_G4A12	Page_3_G4A13	Page_3_G4A14	Page_3_G4A15	Page_4_G5_G5A1	Page_4_G5_G5A2	Page_4_G5_G5A3	Page_4_G5_G5A4	Page_4_G5_G5A5	Page_4_G5_G5A6	Page_4_G5_G5A7
	What are the reasons for visiting the Dr. House seminar?						What do you think is the most important contribution to the learning effect?						How well do the following statements apply to you?															How well do the following statements apply to you?															How much do the following statements correspond to your experience?
	The contents are relevant to the examination.	For me, the time (earlier evening) is convenient.	To learn more about rare diseases.	To learn more diagnostic strategies.	I enjoy the event.	I learn a lot there.	The doctors' factual knowledge in the film	Strategies of the doctors in the film	Patients' clinical pictures in the film	Discussions with fellow students during the film	Explanation of the teacher during the film	Additional technical literature	I think I can remember the contents of the Dr. House seminar very well.	If the Dr. House seminar is cancelled, I'm happy to have a day off.	After the Dr. House seminar I often discuss difficult areas with fellow students.	My thoughts often drift off during the Dr. House seminar.	I really enjoy attending the Dr. House seminar.	The Dr. House Seminar is not suitable for the understanding of complex contents.	I also like to interrupt a pleasant activity to go to the Dr. House seminar.	If I am still with fellow students after the Dr. House seminar, we usually talk about other topics than the contents of the seminar.	During the Dr. House seminar, I am fully focused all the time.	The lecturer's explanations in the Dr. House seminar are very important to fully understand the material.	The subject matter of the Dr. House seminar is very important for my further studies.	The subject matter of the Dr. House seminar is very important for my future professional life.	How long are your average transcripts of a Dr. House seminar session?	How much time do you spend per week preparing for a Dr. House seminar?	How much time do you spend per week with your follow-up to a Dr. House seminar?	I think I can remember the contents of the traditional seminar very well.	If the traditional seminar is cancelled, I'm happy to have a day off.	After the traditional seminar I often discuss difficult areas with fellow students.	My thoughts often drift off during the traditional seminar.	I really enjoy attending the traditional seminar.	The traditional Seminar is not suitable for the understanding of complex contents.	I also like to interrupt a pleasant activity to go to the traditional seminar.	If I am still with fellow students after the traditional seminar, we usually talk about other topics than the contents of the seminar.	During the traditional seminar, I am fully focused all the time.	The lecturer's explanations in the traditional seminar are very important to fully understand the material.	The subject matter of the traditional seminar is very important for my further studies.	The subject matter of the traditional seminar is very important for my future professional life.	How long are your average transcripts of a traditional seminar session?	How much time do you spend per week preparing for a traditional seminar?	How much time do you spend per week with your follow-up to a traditional seminar?	Discussions with fellow students sometimes show understanding for the fact that Dr. House behaves so abruptly towards patients in some situations.	I'm worried that some of my fellow students might later become accustomed to behaving in a similar way to patients like Dr. House as doctors.	Dr. House is a role model for many of my fellow students - this is how you set professional boundaries.	I see the danger that prospective doctors will take Dr. House as a role model; however, the lecturer is very well prepared for this in his event.	I don't think a doctor will behave as rudely as Dr. House will behave towards patients. But secretly, many fellow students think he's right.	The way Dr. House treats patients is completely unacceptable to me and my fellow students.	Dr. House's staff compensates very well for his interaction with the patients, so many of my fellow students don't find his behavior very bad.
1	1	5	8	8	9	8	5	6	8	8	9	4	8	3	6	1	9	2	7	3	8	9	2	3	1	1	1	6	8	5	7	3	3	1	8	4	7	8	8	0.5	0	30	1	2	1	1	5	9	1
2	6	9	7	9	9	9	5	6	6	6	8	1	9	2	6	3	9	4	7	2	6	9	5	7	0	0	45	4	8	2	8	6	1	1	8	5	8	9	8	1	30	30	9	1	2	1	4	9	4
3	1	4	8	8	9	9	3	3	7	3	9	1	7	1	3	2	9	3	6	6	8	9	5	5	0.5	0	0	4	7	7	5	6	5	5	5	3	8	7	5	1.5	60	30	9	1	1	5	1	9
4	1	7	8	9	9	8	4	6	5	3	9		8	1	6	2	9	2	9		8	9	8	8	0.5	0	15	7	6	8	7	8	3	5	6	6	7	8	8	0.5	15	37.5	9	2	2	2	2	9	2
5	1	3	9	9	9	9	5	4	6		9	6	8	1	2	5	8	5	2	5	7	9	1	1	0	0	0	5	9	5	8	6	2	3	7	5	9	9	9	1	45	75	2	8	1	5	6	8	5
6	7	8	8	6	9	7	6	4	7	4	9	3	7	1	4	5	9	6	9	7	3	9	8	7	0	0	0										1			0	0	0	1	7	1	7	6	4	2
7	5	8	9	9	9	8	7	8	8	9	9	6	8	3	5	2	8	3	7	7	8	9	6	9	0	0	0													0	0	0	4	3	1	7	2	8	2
8	9	9	9	9	9	9	7	7	8	7	9	5	9	1	6	2	9	1	9	2	8	9	9	9	0.5	0	0	5	6	5	6	5	5	5	5	5	6	5	5	2	60	60	9	6	1	9	2	1	1
9	2	7	6	8	9	9	6	9	6	2	9	7	8	1	6	2	9	1	7	7	8	9	6	6	0	0	0	8	7	7	9	6	2	4	3	3	8	8	9	0	0	10	9	3	1	8	2	7	1
10	8	7	9	9	9	9	6	8	8	9	9	4	8	6	8	3	9	2	8	2	8	8	7	8	0	0	30	7	8	3	8	6	3	3	7	4	8	8	8	3	30	30	5	3	2	7	3	7	3
11		3	9	9	9	9	9	7	9	9	9	5	9	3	5	1	9	3	8	5	7	9	9	9	0	0	0	6	8	6	6	6	2	5	7	6	9	7	7	0	25	0	9	6	3	7	2	8	6
12	6	7	8	9	9	9	7	7	7	7	9	4	8	6	9	2	9	7	7	2	7	9	6	7	0	0	30	6	8	4	8	4	4	5	9	4	9	8	6	1	60	60	5	6	3	6	7	7	6
13	2	9	7	8	9	9	5	5	9	1	9	1	7	1	1	2	9	1	7	3	7	9	7	7	0	0	10													0	0	0	3	6	1	5	2	9	3
14	9	7	7	8	9	9	7	7	8	1	9	4	8	4	6	3	8	3	9	3	8	9	7	8	0	0	0	8	9	1	4	6	6	6	8	7	7	8	9	2	0	60	3	6	3	5	2	9	1
15	1	9	9	9	8	8	3	3	9	1	9	9	6	1	1	1	7	1	8	8	9	9	9	9	0	0	90	8	1	1	2	8	1	8	8	9	9	9	9	0	0	90						9
16	6	7	8	9	8	8	5	6	8	6	9	5	8	2	8	1	8	1	7	2	9	9	7	8	0	0	30	5	3	7	5	6	3	5	8	5	8	8	8	0	0	0	8	2	1	7	5	6	1
17	5	5	5	9	9	9	4	4	6	6	9	3	7	1	6	1	9	3	9	5	9	9	4	7	0	0	10	5	8	2	5	5	3	3	8	4	8	8	8	0	0	10	3	6	2	7	3	9	4
18	1	8	9	9	9	9	5	5	7	8	9	6	7	1	7	4	9	5	8	4	5	8	7	7	0	0	0	7	6	6	6	6	5	3	4	3	7	7	7	0	0	0	9	7	3	3	5	9	6
19	2	5	9	8	8	7	3	6	7	7	8	8	8	5	7	1	8	2	8	2	9	8	4	9	0	0	60	8	7	3	6	5	2	7	3	6	7	9	6	1	0	60	9	1	1	1	1	9	1
20	2	8	8	9	9	8	5	5	6	9	9		7	2	6	3	9	6	7	6	7	9	7	7	0	0	0													0	0	0	2	8	2	7	8	8	6
21	2	3	7	6	8	6	5	5	6	5	6	2	7	5	5	3	7	3	6	4	5	7	5	5	0	0	0	4	7	6	7	5	7	6	4	3	7	6	6	5	120	120	3	2	2	5	4	7	4
22	1	3	6	5	8	8	5	6	7	7	7	1	5	5	6	5	7	6	8	4	6	7	7	8	0	0	0	7	9	3	8	6	2	4	8	6	8	7	7	2	30	0	9	2	2	5	7	9	5
23	2	2	7	4	6	5	4	2	5	4	7	4	6	1	2	4	6	3	5	8	5	7	6	6	0	0	0	6	6	4	5	4	5	4	4	2	4	4	4	1	30	15	3	1	2	1	3	8	1
24	3	7	8	8	9	8	4	6	8	7	8	3	9	1	6	2	9	2	8	3	7	9	6	8	0	0	30	6	5	8	7	5	7	5	7	4	6	7	6	1	15	60	7	2	2	5	6	4	3
25	2	2	9	9	9	7	4	3	7	8	9	9	7	1	2	3	9	2	5	2	6	9	7	6	0.33	0	15	6	3	6	4	5	2	4	3	7	8	9	7	1	30	90	9	1	1	2	3	9	2
26	3	6	8	9	8	7	6	6	7	5	9	7	7	3	7	3	6	5	6	2	6	7	5	6	0	0	45	5	5	3	7	4	9	4	7	3	3	3	6	0	90	60	3	9	6	7	4	4	1
27	2	1	9	9	9	9	6	9	9	8	9	2	6	6	9	5	9	2	4	6	6	9	6	6	2	0	30	3	1	8	5	5	5	9	5	5	9	9	9	5	30	60	9	9	3	5	2	9	1
28	1	6	5	7	5	5	2	2	3	2	7	6	4	6	6	3	5	3	3	7	3	8	4	6	0	0	15	4	7	6	6	7	3	4	5	4	7	7	7	0	20	60	3	2	2	2	5	7	3
29	7	9	7	7	9	8	7	7	7	4	9	4	8	2	4	2	8	3	9	5	7	7	5	5	0	0	0													0	0	0	6	5	5	7	7	7	3
30	7	7	7	9	9	9	8	8	8	8	9	6	7	1	8	3	9	1	3	1	1	9	7	9	1	0	30	8												0	0	0	1	1	1	5	3	8	2
31	1	8	9	7	9	8	9	4	8	6	9	5	7	1	4	2	9	3	8	5	7	8	5	5	0	0	0	8	9											0	0	0	2	1	2	8	1	9	1
32	2	6	6	9	8	7	3	1	8	3	7	1	8	3	1	3	8	1	7	4	7	9	6	7	0	0	0													0	0	0	1	5	1	9	1	9	3
33	1	2	9	9	9	8	6	6	7	4	8	3	8	3	6	3	8	2	8	8	6	8	6	6	0	0	0	5	5	6	6	6	3	5	6	5	6	8	8	0	45	45	9	1	3	5	6	9	1
34	4	4	9	9	9	8	7	1	8	7	9	1	8	1	5	1	9	5	8	1	8	9	8	8	0	0	0	3	6	3	7	6	5	5	1	3	6	9	8	4	30	60	1	1	1	1	1	9	1
35	1	3	9	8	9	9	5	6	9	1	9	1	7	2	3	2	9	1	5	5	7	9	7	7	0	0	0	5	7	6	6	6	5	1	8	6	8	8	8	2	30	120	1	1	1	3	2	9	2
36	3	4	7	7	8	8	7	7	6	8	8	5	8	3	7	2	8	2	8	5	7	8	6	7	0.5	0	17.5	7	6	7	6	7	7	5	8	6	6	8	8	2	30	30	1	1	1	6	3	8	3
37	4	7	9	8	9	9	6	5	7	4	8	1	7	1	8	2	9	2	9	4	8	9	7	7	0	0	30	5	8	6	6	5	3	2	7	5	8	8	7	0	45	0	2	1	2	4	2	2	1
38	2	7	9	9	9	8	4	4	7	6	8	7	9	1	7	1	9	1	7	5	8	8	5	8	0	0	0	7	6	5	6	6	4	5	6	5	5	9	8	1	60	120	2	3	2	5	1	8	3
39	3	8	7	7	9	9	5	5	7	8	8	6	6	2	6	2	8	3	7	3	8	9	4	6	0	0	0	6	6	4	6	5	4	4	6	3	7	8	8	1	30	30	2	3	2	2	3	8	3
40	9	9	9	9	9	9	7	7	7	8	9	1	9	1	7	2	9	2	1	3	9	9	6	7	1	0	0	5	7	6	3	3	3	1	7	5	9	9	5	5	120	120	7	1	1	1	1	9	1
41	1	5	9	9	9	9	9	9	9	9	9	9	8	1	9	1	9	1	9	1	9	9	5	5	1	0	0	9	7	9	5	8	4	8	4	8	9	9	8	0	0	0	6	1	5	6	6	6	7
42	9	3	6	7	9	9	4	5	5	7	9	3	8	3	5	2	9	1	7	4	8	9	8	8	0	0	0	3	8	2	9	4	7	2	9	3	7	8	9	0	0	0	7	3	3	6	4	7	3
43	6	4	6	8	9	9	7	5	7	7	8	6	5	3	5	7	9	3	6	7	6	9	7	6	0	0	0	5	6	4	6	6	6	5	7	5	5	7	7	1	30	30	4	2	1	5	3	9	3
44	4	3	8	5	9	8	6	6	8	7	9	4	8	2	7	1	9	6	7	2	9	9	6	6	0.5	0	20	7	8	7	4	4	3	1	5	2	9	9	6	1	10	20	2	1	3	9	1	8	2
45	4	5	8	8	9	8	7	7	7	7	9	6	7	2	6	3	9	1	8	8	6	9	6	7	0.5	0	5	5	7	6	7	4	4	3	6	3	6	6	6	1	0	7.5	1	1	5	4	2	8	3
46	3	7	7	8	9	9	6	6	7	9	9	7	8	1	6	2	9	1	7	3	7	9	7	7	0.5	0	30	5	8	4	7	6	1	1	8	5	9	7	7	1.5	15	60	2	8	5	7	6	7	6
47	1	6	6	7	9	7	3	2	7	8	9	5	7	1	3	2	7	3	8	4	8	9	5	4	0	0	6	4	7	2	6	5	5	6	8	5	6	7	7	0	0	0	4	2	2	5	2	9	2
48	5	4	7	6	9	9	5	5	9	6	9	3	7	1	6	3	9	1	7	2	8	9	7	7	0	0	10	4	8	4	8	4	6	3	4	2	7	7	7	1	0	0	1	9	2	7	7	8	2
49	5	9	9	8	9	9	8	7	8	8	9	2	9	1	9	1	9	1	9	1	9	9	6	7	1	0	0	3	9	3	9	2	5	1	8	1	9	7	8	2	0	0	1	1	1	2	2	9	1
50	7	5	9	9	9	8	7	7	8	8	9	7	8	3	7	2	8	1	8	6	6	7	7	7	0	0	0	5	9	3	7	5	1	4	8	6	9	7	8	1	0	90	1	1	1	1	1	9	1
51	5	8	9	7	8	7	6	3	8	6	9	3	7	5	7	3	9	2	6	2	7	9	6	7	0	0	15	2	6	3	8	6	7	5	6	2	7	6	6	0.5	0	0.5	5	7	5	8	5	7	3
52	5	9	8	7	9	9	9	6	9	9	9	9	8	1	9	1	9	9	9	3	9	9	7	8	0	0	0	8	1	9	1	9	9	9	3	9	9	7	8	0	0	0	1	1	1	1	1	9	1
53	7	8	9	9	9	9	6	4	9	7	9	6	9	1	7	1	9	2	9	3	8	9	7	9	0	0	45																1	7	2	7	9	9	1
54	7	8	8	8	9	9	7	7	8	8	9	5	8	3	6	2	8	2	9	2	9	9	8	8	1	0	60	5	9	3	8	6	8	3	9	3	7	6	6	1	0	10	7	3	6	7	6	5	6
55	8	8	8	7	8	7	6	6	8	8	8	7	6	3	3	3	7	3	6	8	6	8	6	6	0.5	0	0	3	8	3	8	3	5	3	3	3	5	3	3	1	0	0	6	6	3	7	3	8	3
56	7	7	9	6	9	7	2	5	8	8	8	4	5	1	6	6	8	2	6	5	4	4	7	8	0	5	3	7	9	2	8	7	8	3	9	3	6	6	4	3	60	60	8	7	2	9	5	7	6
57	7	8	9	9	9	9	7	7	9	8	9	1	9	1	7	2	9	1	9	4	7	8	4	9	0	0	0	7	9	7	9	6	9	1	7	6	8	6	5	0	4	4	9	1	9	1	1	9	1
58	6	8	8	9	9	9	5	8	7	8	9	7	9	1	7	1	9	3	9	1	8	9	8	9	1	10	0	8	7	2	8	6	7	3	8	3	7	6	7	1	60	50	7	6	4	7	6	8	4
59	3	9	7	6	8	8	4	2	6	9	9	9	7	1	6	2	9	4	9	3	6	9	5	4	0	0	0	5	4	7	4	7	9	7	5	5	9	7	6	0.5	90	120	2	2	1	2	2	3	2
60	2	8	9	9	9	8	6	3	8	3	9	2	7	1	4	4	9	1	9	6	7	9	8	8	0	0	15	6	9	2	6	5	7	5	8	6	8	6	5	1.5	15	25	6	8	2	9	7	4	3
61	1	2	9	2	9	9	5	4	8	4	9	3	9	4	6	2	9	2	8	3	7	9		8	0	0	0																1	4	1	5	2	9	1
62	2	8	3	6	9	9	1	2	6	2	9	1	8	1	1	3	7	4	7	5	7	9	5	5	0	0	0	5	7	6	3	5	6	3	9	6	8	8	5	1	60	30	1	1	2	1	3	8	1
63	3	4	7	7	7	5	6	8	5	5	8	3	8	3	8	4	6	6	3	4	6	7	4	8	0	0	30	5	7	6	9	2	5	1	7	2	9	8	7	1	30	0	4	8	5	6	4	5	2
64	1	3	9	7	9	9	7	7	9	8	9	8	8	2	8	2	9	1	6	3	6	8	7	6	0	0	0	9	9	8	7	8	2	9	8	7	9	9	9	3	15	0	2	1	1	9	3	8	2
65	1	8	9	9	9	9	9	9	9	1	9	7	7	1	5	6	9		8		8			9	0	30	0		6	6		6		4	7	6	8			0	30	0	4	2			8	4
66	1	5	9	9	9	9	9	9	9	9	9	9	8	1	9	1	9	1	9	1	9	9	5	5	1	0	0	9	7	9	5	8	4	8	4	8	9	9	8	0	0	0	6	1	5	6	6	6	7
67	4	2	5	7	9	9	5	6	7	7	8	7	8	1	5	1	9	1	7	4	7	5	3	4	0	0	0	7	7	6	7	6	1	3	5	3	8	8	8	1	0	60	3	3	3	1	5	9	1
68	4	3	7	7	7	8	7	7	7	7	8	6	8	5	6	4	7	4	4	4	7	8	7	7	1	0	20	7															2	8	6	7	6	8	6
69	9	7	9	8	9	9	7	6	9	5	7	2	9	1	8	1	9	1	8	1	3	8	9	9	1	30	60	4	9	7	8	6	5	4	3	2	8	5	5	0	30	60	1	5	3	2	9	9	4
70	6	7	9	9	9	7	3	3	6	7	9	5	4	3	4	3	6	4	7	7	5	8	7	8	0	0	0	5	7	3	6	4	7	4	4	3	5	5	5	0.5	15	0	9	5	3	6	6	9	4
71	6	7	7	8	9	8	6	7	8	8	9	6	7	1	6	2	8	3	7	4	8	9	6	8	2	0	35	6	8	4	7	5	4	4	8	3	7	8	7	5	60	60	3	8	5	8	3	8	5
72	7	8	8	8	9	8	6	9	9	8	9	5	8	3	7	3	8	3	3	8	6	8	7	8	0	0	90	7	9	8	3	6	5	8	8	7	6	8	8	2	30	120	8	3	2	7	8	4	7
73	7	6	9	7	9	8	6	7	9	9	9	7	8	1	7	1	9	1	7	2	8	9	6	7	0.5	0	30	8	1	7	1	9	1	7	2	8	9	6	7	0.5	0	30	7	2	1	9	7	7	2
74	7	7	9	9	9	9	7	7	9	7	9	7		5	8	3	9	2	8	5	7	9	9	9	0	0	90	7	8	6	5	7	1	6	8	7	9	9	9	0	60	60	3	1	2	3	2	7	1
75	4	8	7	8	8	7	6	4	4	6	8	3	7	2	2	2	8	4	4	7	8	9	6	6	1	0	0	5	8	6	7	5	2	5	8	3	8	8	7	3	10	90	5	5	1	6	2	9	1
76	7	2	4	9	9	9	8	8	7	8	9	3	9	2	7	8	9	6	8	2	9	9	9	9	0	0	0	2	9	2	9	2	5	1	2	2		6	6	2	20	0	2	8	2	8	3	9	2
77	5	8	9	4	9	9	4	4	6	7	9	9	7	2	6	2	9	4	8	5	8	9	7	7	0	0	10	6	6	7	7	7	5	7	6	6	9	9	8	1	120	60	5	2	2	6	2	3	4
78		8	9	9	9	9	4	5	9	6	9	9	9	1	9	1	9	1	8	2	8	8	9	9	1	0	60	6	9	2	7	6	7	6	8	5	7	7	8	4	30	100	3	2	5	8	6	8	8
79	7	8	8	8	8	8	9	7	8	8	9	8	9	1	7	3	9	1	8	2	8	9	7		1	0	45	6	9	5	5	5	5	3	8	6	7	8	8	4	40	120	6	2	1	9	2	8
80	5	1	8	7	9	8	7	6	5	7	9	1	5	1	2	1	8	1	7	5	9	9	7	7	0	0	0	8	9	4	8	5	2	4	8	5	8	8	8	4	0	5	4	8	3	8	6	8	6
81	4	6	8	8	9	8	6	6	8	7	9	4	6	1	7	2	9	2	6	6	7	9	6	6	0	0	15	6	8	7	4	6	3	3	6	6	8	7	6	0	52.5	45	5	2	2	8	1	8	3
82	5	5	7	7	9	6	6	6	7	7	8	5	6	6	3	3	6	2	7	6	6	7	6	6	0	0	0	5	7	7	7	5	6	4	6	7	8	7	7	2	30	30	6	6	4	4	4	6	6
83	3	6	7	7	8	6	6	6	8	5	8	3	8	5	8	4	8	2	6	2	6	8	3	7	0	0	10	4	8	5	7	5	5	4	8	3	7	6	6	0	30	30	6	4	2	8	4	7	6
84	5	3	6	3	7	7	3	3	6	6	9	8	7	4	8	3	6	3	5	3	7	7	5	6	0	0	0	6	6	6	6	4	4	5	4	6	6	6	6	0	0	5	3	3	3	5	3	8	3
85	8	6	9	9	9	9	6	4	9	2	9	8	7	2	8	4	9	1	7	4	2	9	8	8	2	40	0	4	4	3	6	4	8	4	9	4	8	6	5	0	30	30	3	2	7	8	8	9	1
86	3	9	9	9	9	9	7	1	8	1	9	1	9	1	8	1	9	1	9	3	9	9	6	6	0	0	30	6	6	8	7	7	3	6	7	4	6	9	9	0	60	30	9	1	1	1	1	9	1
87	4	9	9	9	9	7	7	3	7	6	9	6	6	4	7	3	9	1	9	3	7	9	6	7	0	0	20	5	9	7	7	6	1	4	7	4	8	7	8	0	50	10	6	4	1	1	3	8	3
88	4	4	7	7	9	9	4	4	7	7	8	5	7	3	5	4	9	4	7	5	7	8	6	6	0	0	0	6	7	5	6	6	4	4	7	6	6	6	6	1	0	0	6	7	4	6	4	7	6
89	6	7	9	7	9	6	6	6	8	5	8	6	6	2	6	3	9	4	8	3	8	8	6	6	0.5	30	0	6	2	7	2	5	2	6	3	7	8	7	7	0.5	0	30	6	2	5	8	8	7
90	3	2	8	8	7	8	3	3	8	5	9	5	7	4	6	3	7	2	4	3	5	8	3	5	0	0	0	2	7	4	7	3	7	4	7	1	8	6	4	1	0	0	4	7	5	5	5	7	6
91	6	6	3	7	7	6	1	3	6	3	9	5	7	1	5	4	7	5	4	6	6	9	6	6	0	0	0																1	4	1	1	4	7	3
92	9	9	9	9	9	9	9	9	9	9	9	9	9	9	9	9	9	9	9	9	9	9	9	9	3	0	0	3	1	4	9	4	6	4	9	4	8	8	8	0	0	0	8	9	7	8	8	8	8
93	9	5	7	7	7	7	5	7	9	8	9	9	9	3	6	3	4	5	5	5	6	6	7	6	2	0	30	6	5	3	6	3	7	2	2	3	6	5	5	0	60	30	2	5	2	7	9	8	7
94	8	8	8	9	9	9	9	9	7	7	9	7	8	1	8	2	8	2	8	5	7	9	8	8	0	0	60	8	3	4	4	5	8	4	4	6	8	7	8	1	60	20	4	3	1	7	8	8
95	8	8	4	7	8	6	7	6	6	9	8	4	7	1	8	2	7	5	8	3	6	9	7	7	0	0	10	4	4	8	4	5	1	7	5	3	9	8	8	1	0	30	9	1	5	8	9	5	2
96	5	5	8	9	9	9	2	1	7	9	9	8	9	1	8	1	9	5	8	8	8	9	8	8	0	0	60	6	3	4	5	5	2	2	8	5	9	9	9	1	120	120	8	1	1	1	1	1	1
97	6	7	6	9	9	9	7	7	7	9	9	9	8	1	5	2	9	2	7	4	7	8	7	7	0	0	0	7	3	4	5	6	3	7	6	7	9	8	8	0	0	15	7	4	3	7	2	6	4
98	5	7	6	8	8	7	6	7	7	8	9	8	7		6	2	8	2	7	4	7	8	7	6	1	0	0	7	4	6	4	6	3	6	5	6	8	7	6	2	5	0	8	2	4	6	3	7	4
99	5	8	3	3	9	9	3	1	4	8	9	6	7	1	8	2	8	1	8	5	7	9	7	7	0	0	10	6	8	7	7	5	3	3	5	4	8	8	7	0.5	15	30	2	2	2	2	2	5	5
100	6	5	8	8	8	7	4	4	4	3	8	2	7	1	3	3	8	4	6	8	5	7	6	3	0	0	0	7															5	2	1	2	5	6	5
101	1	7	8	6	8	6	6	4	8	6	9	1	7	1	2	2	8	1	7	5	9	9	3	2	0	0	0																1	1	1	2	1	9	1
102	6	6	8	7	9	6	4	1	7	8	8	4	8	5	7	3	8	6	5	4	7	6	5	5	0	0	0	8	8	3	5	7	2	4	7	6	8	8	8	0	0	0	3	5	1	6	2	9	2
103	5	7	6	8	9	6	6	7	8	9	8	5	6	3	7	2	8	4	8	2	8	7	4	4	0	0	0.5	7	6	7	4	7	5	4	5	7	6	7	5	1	0.5	0.5	7	2	1	2	2	2	3
104	2	6	8	8	7	6	7	8	7	5	8	3	7	7	7	5	7	3	6	4	6	8	5	5	0	0	0	6	6	5	3	6	3	4	3	3	7	8	8	0	20	30	7	6	7	6	6	6	3
105	5	8	8	9	9	8	6	7		3	9	7	7	2	5	2	9	5	7	5	8	9	7	8	0	0	0	7	5	8	2	8	4	6	5	8	8	8	8	4	60	120	3	1	3	5	1	1	1
106	1	7	9	9	8	6	5	6	6	8	9		7	2	5		7	4	6	7	7	9	6	7	0	0	0	7															9	1	2	2	2	9	4
107	2	8	8	9	9	7	3	3	2	7	8	1	7	1	8	6	9	6	2	6	3	9	7	5	0	0	0
108	1	1	9	9						7	9		8								8	9			0	0	0																1	1	1	3	2	2	2
109	9	9	2	9	9	9	7	7	6	7	9	8	7	1	9	3	8	1	9	3	7	7	8	8	0	60	30	6	6	7	8	4	1	3	3	1	9	9	9	1	30	60	1	3	1	3	3	9	1
110													7	2	5	3	8	3	8	3	6	8	7	7	1	60	105	8	2	6	3	8	7	7	4	7	7	7	7	1	60	105	7	6	6	6	7	7	7
111	6	7	8	8	7	7	3	3	7	3	7	7	6	5	3	5	5	7	5	5	5	8	5	5	0	0	0	6															8	5	3	4	3	3	4
112	4	3	4	7	8	5	4	5	4	3	8	2	5	5	6	2	8	3	7	3	7	9	4	3	0	0	0	6	6	3	7	4	3	2	7	3	7	7	8	2	45	20	3	2	1	2	2	9	2
113	7	5	3	8	8	7	5	5	5	7	7	5	7	2	5	2	8	3	5	3	7	9	6	7	0	0	0	7	8	5	3	6	3	4	7	6	7	7	7	2	0	0	1	1	1	1	4	8	3
114	3	9	7	7	8	5	6	7	7	3	8	1	7	1	6	4	8	4	2	8	2	9	3	3	0	0	10	5	5	6	8	6	2	5	8	2	8	7	8	0.25	10	30	5	8		7	3	4	2
115	7	3	4	8	8	8	8	8	7	6	7	4	8	4	5	4	8	6	8	4	8	7	7	7	0	0	30	7	6	6	6	8	3	8	4	8	7	7	7	0	0	30	7	6	5	5	5	3	5
116	8	8	8	8	9	8	6	4	5	6	9		7	1	4	2	9	3	8	6	6	9	5	6	0	0	10	6	1	4	2	9	3	8	6	6	9	5	6	0	0	10	1	2	1	2	2	9	2
117	3	7	8	9	8	7	3	8	7	2	8	2	7	1	6	3	7	3	4	5	7	8	5	7	3	0	15	6	8	8	7	3	2	2	8	6	8	7	6	4	0	60	1	1	1	6	2	2	8
118	6	1	9	8	9	8	6	6	8	2	8	7	8	1	8	2	9	2	8	3	8	9	5	3	1	0	45	4	4	6	8	3	3	2	8	3	3	3	3	0	0	60	5	2	2	7	2	4	5
119	6	5	8	8	9	7	5	5	9	9	9	5	6	1	2	1	9	1	5	8	8	9	4	4	3	0	0	7	4	1	7	4	3	3	1	3	7	8	8	6	0	0	5	2	1	6	3	1	3
120	6	4	9	9	9	9	4	4	7	7	9	7	9	1	6	1	9	7	7	3	9	9	7	7	0.5	0	100	7	1	5	1	9	6	7	4	8	8	7	7	0.5	0	100	5	2	2	7	7	4	7
121	6	3	7	6	7	7	4	4	6	5	8	5	7	3	7	3	7		2	4	7	8	6	6	0	0	0	7	5	6	4	5	5	5	6	5	6	7	7	0	0	0	3	2	3	3	3	8	4
122	2	7	2	7	9	7	7	2	4	9	8	1	7	1	6	2	9	1	9	5	7	9	7	7	0	0	0																	1	1		1	9	5
123	2	7	5	8	9	8	4	6	7	6	8	1	7	2	6	1	8	3	7	4	7	9	5	5	0	0	0	4	7	2	8	7	4	2	7	4	8	8	8	0	0	0	2	4	2	3	2	9	3
124	3	1	7	5	9	9	3	3	8	5	9	9	7	8	7	2	8	2	2	5	7	9	3	9	1	0	5	5	9	3	7	7	2	3	8	3	9	9	9	0	0	30	2	1	1	5	1	9	1
125	9	9	7	7	9	9	9	4	4	2	9	1	8	5	1	1	9	7	6	7		9	8		2	0	0	5	7	9	6	6	4	5	3	3	7	6	6	2	0	0	6	7	4	2	2	5	2
126	7	5	7	3	9	8	6	5	7	7	9	2	6	7	7	2	9	3	3	6	8	9	6	5	0	0	15	6	8	8	7	5	4	1	7	4	6	8	8	2	45	30	5	7	3	8	3	8	3
127	7	8	5	9	9	8	3	3	3	8	8	3	7	1	5	1	9	2	8	4	7	7	7	7	0	0	0	5	8	4	8	4	8	3	8	3	6	6	3	0	30	30	3	3	3	3	3	9	2
128	1	1	9	9	9	9	8	8	8	8	8	7	9	1	6	1	9	1	7	4	8	8	3	6	1	0	0	7	7	7	7	5	2	3	9	6	8	9	9	3	60	60	1	1	5	2	5	8	9
129	7	3	8	8	8	8	7	6	6	7	8	6	9	1	5	2	8	3	6	4	7	9	8	8	1	0	0	2	8	1	8	2	4	1	9	3	5	7	7	0	0	0	1	1	1	2	2	8	2
130	2	1	9	9	9	9	7	7	7	9	9	8	8	1	3	2	8	2	3	3	8	8	6	9	0	0	0	7	7	3	7	3	4	2	8	2	3	8	7	0	90	0	2	2	2	8	6	9	1
131	3	7	5	6	7	5	5	6	5	6	7	5	4	3		3	6	3	5		6	6	4	3	0	0	0	6	6	4	6	5	3	3	7	3	7	6	5	1	30	15	3	3	2	1	2	6	3
132	4	7	3	8	9	8	3	4	5	9	9	3	7	4	2	2	8	1	2	8	8	9	5	5	3	0	0	7	5	1	7	4	2	1	1	4	7	5	5	2	0	0	1	1	1	1	2	8	5
133	3	4	7	7	9	9	4	3	6	7	8	3	7	1	3	3	9	4	6	5	7	7	6	6	0	0	0	5	2	2	4	5	5	5	6	3	6	7	7	3	30	20	2	2	2	7	2	9	3
134	8	9	2	8	7	8	5	5	6	9	9	7	6	4	5	4	7	2	7	6	4	8	8	8	1.5	15	15	5	6	6	6	4	5	4	5	4	8	6	6	1.5	15	15	1	1	1	1	1	9	1
135	9	3	3	9	9	9	6	6	8	8	9	8	7	1	9	3	9	1	9	1	7	8	9	9	1	0	120	6	5	7	6	3	4	4	9	1	8	8	8	2	30	60	1	1	3	3	5	9	1
136	6	8	9	9	9	9	7	3	9	8	9	8	8	1	8	1	9	1	8	3	6	9	7	7	2	15	15	6	6	7	2	5	3	3	7	4	8	8	7	0	15	15	2	2	1	6	1	8	4
137	6	8	8	9	8	8	7	4	8	5	9	3	7	1	8	3	8	1	8	5	7	9	7	7	0	0	60	7	2	7	2	6	1	7	5	7	8	8	7	1	30	60	1	2	1	2	4	8	2
138	1	7	9	4	8	6	3	3	6	7	9	1	8	3	4	3	7	5	6	5	7	8	7	6	0	0	10	4	5	2	4	5	2	2	8	5	4	9	8	3	30	90	2	1	1	1	3	9	1
139	7	8	7	9	9	9	3	4	6	7	9	8	9	1	7	1	9	1	9	8	9	9	4	6	0	0	90	3	6	1	6	4	8	4	1	4	5	5	2	3	30	10	2	1	1	7	1	9	2
140	7	9	8	6	9	9	4	2	9	3	9	1	9	2	3	2	9	2	9	5	7	9	7	5	0	0	0	2	7	5	7	2	7	3	2	1	9	5	5	1	0	0	1	1	1		1	9	1
141	1	1	6	9	9	8	3	7	7	6	8	8	9	6	6	3	7	1	6	2	6	9	7	7	0.5	0	0	7	9	7	9	7	3	2	8	5	7	8	7	2	0	0	2	4	2	3	2	9	2
142	5	9	8	8	9	9	3	2	7	8	9	9	8	3	3	2	9	6	7	7	8	7	8	7	2	0	105																1	2	1	8	1	8	1
143	5	8	8	8	8	8	7	7	5	5	8	5	8	3	5	4	7	2	8	7	6	8	8	8	0	60	75	7	3	4	3	8	4	7	4	7	7	7	7	1	60	75	6	3	5	6	8	7	8
144	4	8	8	8	8	8	8	6	6	8	9	8	7	6	7	4	8	5	7	8	6	9	7	7	0	0	0	5	9	5	8	5	7	3	7	3	4	5	5	0	30	0	3	5	5	6	3	8	5
145	5	7	7	7	9	8	4	5	6	7	9	7	7	5	2	2	9	4	8	7	8	9	4	7	2	0	20	5	7	4	7	4	6	3	7	3	7	7	6	2	0	20	6	6	4	8	5	7	3
146	8	8	9	8	8	8	6	7	8	8	9	6	8	1	8	1	8	2	7	3	7	8	8	8	0	0	15	6	7	6	8	6	3	3	9	2	7	6	6	0	0	0	3	4	2	7	3	8	2
147	1	4	8	8	8	6	2	2	8	8	8	5	8	5	6	2	7	7	1	5	8	9	8	8	0	0	15	2	9	3	9	1	4	1	9	2	5	8	8	0	15	0	4	4	2	2	2	9	2
148	5	4	6	8	9	9	7	7	7	3	9	2	8	2	9	2	9	1	9	2	9	9	7	7	0	0	20	4	4	5	6	7	2	6	5	3	9	8	8	0	60	0	6	2	1	5	1	2	1
149	8	8	8	9	9	9	5	6	7	7	9	8	9	1	8	1	9	2	8	6	9	9	7	7	2	0	50	4	9	1	8	6	8	1	9	1	7	6	6	3	0	30	7	8	4	8	6	3	4
150	8	8	8	6	7	9	7	4	6	4	9	8	8	1	2	1	9	1	5	5	7	9	3	3	1	0	10	7	2	5	5	7	2	6	8	5	9	7	7	2	30	30	9	2	2	2	2	9	2
151	8	9	8	8	9	9	6	6	9	9	9	6	9	2	8	2	9	2	7	3	7	9	7	9	2	0	45	4	9	4	8	5	9	1	7	1	8	7	7	1	0	0	7	3	2	7	2	8	4
152	1	1	9	9	9	8	8	7	9	8	8	5	9	1	9	2	9	1	9	6	7	7	8	8	0	0	0	6	7	7	4	6	6	6	8	6	6	6	7	0	0	0	7	3	5	8	4	8	5
153	9	9	9	8	9	9	6	6	7	7	9	7	8	1	5	1	9	1	9	3	8	9	9	7	0	10	20	8	1	6	5	5	1	7	6	7	9	9	8	4	30	10	1	5	1	6	3	7	1
154	4	7	8	3	9	7	6	4	8	3	9	1	9	1	7	1	9	1	8	5	8	9	7	7	0	0	0	5	8	4	6	3	3	3	7	3	7	8	8	2	20	0	9	3	1	1	1	9	1
155	4	8	8	8	8	7	3	3	5	4	7	6	6	5	5	2	7	1	3	6	6	7	5	5	0	0	0	6	7	4	7	5	5	2	7	3	6	6	8	0	0	0	1	1	1	1	2	9	5
156	3	5	9	9	9	5	2	2	7	5	9	5	7	1	4	1	9	2	5	7	7	9	4	5	0	0	0	3	9	1	8	3	3	3	9	3	9	9	8	0	40	120	8	1	1	9	7	9	5
157	1	2	8	6	9	9	9	6	6	8	8	1	9	1	5	1	9	1	5	5	8	8	2	3	0	0	30	3	9	1	9	6	3	3	3	1	6	6	6	1	0	0	8	1	2	5	2	9	2
158	4	7	9	2	9	8	3	3	8	8	8	8	8	2	6	1	9	7	8	5	9	9	5	5	0	0	0	7	5	6	7	5	5	5	7	6	5	7	7	2	0	30	8	2	2	8	2	8	2
159	3	3	8	9	9	9	4	2	7	8	8	8	9	2	6	2	9	2	8	7	7	9	6	7	0	0	30	7	6	7	9	3	4	6	6	3	7	7	6	1	0	30	9	1	1	5	4	9	1
160	8	4	7	9	5	7	3	4	6	8	8	8	7	5	3	2	5	3	6	5	7	8	8	8	2	0	0	7	6	3	5	4	3	4	6	4	7	8	8	2	10	2	4	4	3	6	3	5	3
161	5	9	7	9	9	9	1	1	9	1	9	6	8	1	3	1	9	1	9	5	9	9	9	9	2	0	60	8	1	5	1	7	1	8	4	8	9	9	9	2	0	60	1	1	1	9	1	9	1
162	7	4	7	8	9	9	6	6	8	7	9	1	7	1	8	2	9	3	5	2	8	9	6	7	0	0	0	7	2	8	2	9	4	5	2	8	9	7	8	0	0	0	1	1	1	9	1	9	1
163	7	7	9	8	9	9	3	3	9	4	9	7	7	4	9	8	9	1	7	6	8	8	8	9	2	0	15	3	5	2	7	6	2	4	6	4	7	7	9	1	0	15	8	1	5	4	7	8	1
164	4	7	6	6	7	7	2	2	5	6	8	9	8	1	5	2	8	2	3	3	8	9	5	5	2	0	15	6	7	5	6	5	4	2	6	3	8	7	7	2	30	30	9	8	2	8	5	9	5
165	7	7	9	9	9	9	3	3	8	5	9	5	8	1	4	1	9	2	9	5	9	9	7	8	0	0	30	5	5	4	3	6	3	5	8	6	9	7	5	1	30	30	1	1	1	1	1	9	1
166	6	6	8	4	6	6	2	2	6	3	6	4	5	1	2	2	7	6	7	3	5	4	4	4	0	0	0	6	4	4	4	6	3	4	7	4	8	8	7	1	0	20	6	3	3	3	2	4	7
167	3	5	3	8	8	7	6	8	6	7	9	9	5	7	7	5	8	3	3	5	5	9	5	5	0	0	0	7	3	2	2	8	2	5	5	8	9	9	8	2	0	30	9	1	2	2	3	8	2
168	7	8	8	8	8	8	5	2	8	7	8	3	8	7	7	3	8	2	7	2	6	8	5	5	2	0	10	5	9	7	7	5	5	5	5	5	8	8	8	4	120	20	6	2	1	5	5	9	2
169	7	9	9	9	9	9	2	7	7	9	9	7	7	1	7	3	9	1	7	3	6	9	9	9	0	5	50	7	2	8	4	8	1	7	4	7	9	9	9	0	30	30	1	6	2	9	3	9	1
170	4	8	4	7	9	8	5	6	6	5	7	2	8	1	6	2	9	1	9	3	8	9	3	7	0	0	0	2	9	4	9	3	7	3	7	2	6	6	6	2	0	0	5	1	1	1	1	9	1
171	2	6	8	8	9	7	3	1	8	8	9	5	7	5	5	2	8	2	5	8	8	9	5	5	0	0	0	7	8	6	6	7	3	6	7	7	8	8	8	0	60	60	1	1	1	1	1	9	1
172	3	1	6	6	7	7	2	2	6	5	6	5	7	2	7	3	7	2	6	3	5	9	5	5	0	0	10	5	6	6	5	5	3	7	4	4	6	7	8	0	10	10	3	2	2	4	2	9	2
173	5	7	7	9	9	9	3	3	6	7	8	5	8	5	6	3	9	3	6	5	7	9	9	9	0	0	0	7	6	6	5	6	3	4	5	6	7	9	9	0	30	30	1	2	2	9	1	8	5
174	8	7	9	8	9	8	5	6	9	8	9	7	9	2	7	2	9	3	7	3	7	8	6	7	1	0	0	5	7	9	6	6	3	2	3	7	8	7	7	2	30	0	2	6	2	2	2	8	1
175	7	7	8	5	8	7	3	3	5	7	8	7	9	1	5	3	7	3	6	5	6	7	7	7	0	0	0	2	8	1	6	3	2	2	8	3	6	8	6	0	0	0	5	3	3	3	3	8	3
176	3	7	7	7	8	7	6	6	8	6	9	3	7	2	7	4	7	3	5	3	6	7	6	6	0	0	0	6	6	5	6	5	3	3	7	4	6	7	4	3	10	10	2	5	2	5	3	9	2
177	6	3	7	8	8	7	4	5	4	6	8	6	5	3	5	4	7	3	6	8	7	8	4	5	0	0	0	7	4	3	3	7	2	6	6	6	6	7	7	1	15	30	3	7	3	7	2	8	3
178	1	5	3	5	9	9	6	4	9	8	9	7	8	1	8	1	9	3	8	4	9	9	7	7	2	0	10	8	8	7	8	5	2	7	8	5	7	7	7	2	10	10	7	3	3	2	2	9	2
179	3	5	6	3	8	5	2	2	5	2	9	3	9	1	3	4	8	1	7	6	5	9	4	4	0	0	0	5	8	6	7	6	2	2	9	3	8	9	7	2	30	30	1	6	1	6	6	9	8
180	8	7	7	8	8	7	7	7	8	6	7	7	7	5	6	3	8	5	7	6	7	8	7	7	0	0	30	6	5	5	6	6	7	5	6	4	7	7	7	1	30	30	4	6	3	7	6	8	4
181	4	9	8	9	8	8	7	7	8	6	9	4	7	1	6	3	8	2	9	4	7	9	6	8	0	0	30	7	2	7	3	6	2	7	6	7	8	7	7	0	15	30	2	6	2	8	3	2	1
182	9	9	4	6	9	9	4	6	9	4	9	7	8	1	9	2	9	1	8	3	8	9	9	8	1	0	10	5	4	3	5	8	2	7	5	8	8	9	9	0	180	0	1	1	2	2	8	8	1
183	8	8	5	9	9	2	4	4	7	7	8	6	8	1	7	2	9	1	9	3	8	9	7	7	0	0	0	3	9	4	7	2	7	2	8	2	7	4	4	0	10	10	6	2	1	5	3	9	1
184	2	8	9	9	9	7	8	4	8	6	9	3	8	2	7	2	9	1	6	5	6	9	3	5	0	0	0	3	9	3	7	5	1	3	6	2	9	5	7	0	0	0	8	4	8	6	9	3	5
185	1	5	6	6	8	6	5	5	8	6	6	4	6	4	4	5	7	1	6	3	7	7	5	6	0	0	0	5	9	3	9	2	6	1	1	1	8	4	4	0	120	120	9	2	5	6	9	3	5
186	3	9	9	9	6	6	9	5	8	5	7	2	6	3	3	5	6	1	5	5	2	9	6	7	0	0	0	4	9	5	6	3	6	2	7	2	9	7	7	1	0	0	3	9	5	8	7	8	8
187	3	2	5	9	7	6	7	6	7	2	9	7	6	7	7	3	7	2	7	3	8	8	6	6	0	0	15																3	2	2	7	4	5	6
188	1	9	8	9	9	9	7	3	4	1	9	1	7	1	4	3	9	1	7	6	5	9	6	6	0	0	0	7	1														2	2	1	1	3	9	9
189	2	4	3	6	6	7	4	3	6	4	7	5	6	2	5	3	7	3	4	5	6	7	6	7	0	0	15																2	2	2	5	6	9	2
190	7	9	9	7	9	9	3	4	7	2	9	7	8	1	7	3	9	1	7	5	8	9	8	8	1	0	30	7	9	5	3	5	3	4	5	6	8	8	8	2	0	15	1	1	1	1	1	9	1
191	1	8	9	3	9	8	3	3	3	9	9	1	7	1	8	3	9	5	8	2	5	9	5	5	0	0	0	7	1	7	3	9	5	8	2	5	9	5	5	0	0	0	3	8	1	8	7	8	5
192	8	9	9	9	9	9	2	3	9	7	9	7	9	2	3	1	9	1	8	5	9	9	8	8	2	0	60	9	6	7	3	5	2	5	5	7	9	6	6	1	30	60	1	1	1	9	1	9	1
193	3	2	7	2	9	8	5	3	6	6	9	5	8	1	6	2	9	1	8	5	6	9	6	6	0.75	0	0									0							9	2	1	1	1	9	1
194	3	8	8	8	8	7	4	6	4	3	7	6	8	4	4	3	7	3	8	3	6	7	4	6	0	0	0	4	8	3	7	5	3	4	7	4	8	8	8	0	0		3	1	1	1	1	6	4
195	1	8	9	8	8	9	4	4	6	7	9	9	7	1	6	1	9	1	7	4	8	9	4	4	1	0	30	8	2	6	2	7	5	4	6	5	9	8	6	1.5	30	60	7	3	1		1	3	2
196	1	8	8	7	9	8	6	4	4	6	7	2	6	1	6	2	8	6	8	6	8	8	6	6	0	0	0	7	7	6	5	5	4	4	7	6	6	7	7	3	60	60	6	6	2	5	2	7	2
197	1	8	9	9	9	9	4	4	8	7	9	6	7	2	7	1	9	1	8	2	9	9	9	9	1	0	0	7	2	7	1	7	5	2	2	3	5	5	6	1	0	0	9	1	1	1	4	7	7
198	3	7	9	9	9	9	9	8	9	9	9	5	8	1	7	1	9	3	9	3	9	9	5	7	1	0	15	6	9	4	8	2	3	1	2	4	7	8	3	2	45	45	7	4	3	7	6	7	4
199	4	7	8	8	9	8	8	8	8	8	8	7	8	2	7	4	9	5	8	3	7	9	8	8	1.5	20	20	6	8	7	5	5	5	5	5	4	9	8	8	2	40	40	8	2	3	9	6	5	9
200	7	8	8	9	9	6	3	2	7	6	9	1	9	4	1	5	9	2	7	1	6	8	4	3	0.5	0	0	8	7	3	8	6	2	4	8	4	9	9	9	0.5	60	15	3	6	2	6	3	8	2
201	1	7	8	9	9	7	7	5	8	6	9	4	8	1	7	2	9		7	2	8	9	5	7	0	0	0	5	8	7	7	6	7	3	3		9	9	9	1	30	60	2	4	3	5	5	8	3
202	5	4	7	8	8	8	6	6	9	8	9	5	9			2	7	3	5		6	8	8	7	0		0	5	6	3	5	5	5	4	6	4	5	6	5	3.5	20	90	4	7	2	5	8	7	5
203	1	5	7	6	8	4	3	5	7	1	9	1	7	3	1	1	9	5	9	5	7	9	4	1	0	0	0	3	7	7	8	4	6	3	7	2	8	7	5	3	60	40	5	7	3	8	2	8	5
204	2	8	9	8	9	9	5	5	8	8	9	3	9	1		3	9	3	9		9	9	4	5	0	0	0	6	8	2	7	6	5	4	7	3	6	8	6	4	30	60	2	6	3	6	3	9	5
205	4	6	6	7	9	9	3	3	4	5	9	3	9	1	5	3	9	2	9	9	8	9	3	4	0	0	0	9	8	8	6	5	3	4	7	7	7	7	3	2	90	45	6	1	3	5	4	7	3
206	4	9	9	7	9	9	6	7	9	7	9	6	8	2	8	2	9	1	8	3	8	7	6	8	1	0	90	7	6	5	5	6	4	4	7	4	6	8	7	1	0	0	4	1	5	3	8	4	3
207	5	9	9	9	9	9	8	9	9	7	8	6	8	1	3	2	9	2	9	4	8	9	9	9	0	0	0	6	4	7	3	7	3	7	8	7	8	8	8	2	60	60	5	7	2	5		8	5
208	4	8	9	9	9	9	7	9	8	8	8	7	9	3	6	3	9	3	9	5	7	9	9	9	0	0	0	6	6	6	7	4	9	8	4	6	9	8	8	0	0	0	7	4	3	3	7	6	5
209	2	2	8	7	7	6	7	6	7		8	7	5			2	9		7		8	9	7	7	0	0	0	6	7	6	6	6	6	4	5	6	7	8	7	2	30	60		5		6	7	8	6
210	2	7	7	9	7	7	5	4	6	6	9	7	4	3	6	3	7	6	5	4	7	9	4	4	0	0	0	5	7	6	9	4	5	3	7	3	4	5	3	4	0	1	3	5	2	5	3	8	4
211	6	8	7	8	9	9	4	4	7	7	9	6	8	1	7	2	6	4	8	2	7	9		8	2	20	20	7	2	4	6	4	3	6	4	6	8	9	9	5	30	30	6	2	2	4	3	3	2
212	1	6	8	7	9	7	6	6	6	6	9	4	7	1	5	2	9	2	9	3	8	9	6	7	0	0	0															0	5	6	4	6	4	9	4
213	7	8	7	9	9	7	7	7	7	1	9	1	7	1	7	6	9	6	5	6	4	9	5	5	0	0	30	7	9	7	7	3	9	3	3	3	6	9	9	0	0	30	1	1	1	1	1	9	1
[truncated: 33 more columns]
