# Supplementary material for: Teaching medicine with the help of “Dr. House”
Source: PLoS One. 2018 Mar 13;13(3):e0193972. doi: 10.1371/journal.pone.0193972 (PMC5849285; doi:10.1371/journal.pone.0193972)
Supplement: S2 Table — (XLSX) [file pone.0193972.s004.xlsx]

## Sheet: Dataset_Questionnaire
No_Observation	Page_1_G1_G1A1	Page_1_G1_G1A2	Page_1_G1_G1A3	Page_1_G1_G1A4	Page_1_G1_G1A5	Page_1_G1_G1A6	Page_1_G2_G2A1	Page_1_G2_G2A2	Page_1_G2_G2A3	Page_1_G2_G2A4	Page_1_G2_G2A5	Page_1_G2_G2A6	Page_2_G3_G3A1	Page_2_G3_G3A2	Page_2_G3_G3A3	Page_2_G3_G3A4	Page_2_G3_G3A5	Page_2_G3_G3A6	Page_2_G3_G3A7	Page_2_G3_G3A8	Page_2_G3_G3A9	Page_2_G3_G3A10	Page_2_G3_G3A11	Page_2_G3_G3A12	Page_2_G3A13	Page_2_G3A14	Page_2_G3A15	Page_3_G4_G4A1	Page_3_G4_G4A2	Page_3_G4_G4A3	Page_3_G4_G4A4	Page_3_G4_G4A5	Page_3_G4_G4A6	Page_3_G4_G4A7	Page_3_G4_G4A8	Page_3_G4_G4A9	Page_3_G4_G4A10	Page_3_G4_G4A11	Page_3_G4_G4A12	Page_3_G4A13	Page_3_G4A14	Page_3_G4A15	Page_4_G5_G5A1	Page_4_G5_G5A2	Page_4_G5_G5A3	Page_4_G5_G5A4	Page_4_G5_G5A5	Page_4_G5_G5A6	Page_4_G5_G5A7
	Was sind Gründe dafür, dass Sie das Dr. House Seminar besuchen?						Was trägt Ihrer Meinung nach am meisten zum Lerneffekt bei?						Wie gut treffen die folgenden Aussagen auf Sie zu?															Wie gut treffen die folgenden Aussagen auf Sie zu?															Wie sehr entsprechen die folgenden Aussagen Ihrer Erfahrung?
	Die Inhalte sind prüfungsrelevant.	Der Zeitpunkt (früher Abend) ist für mich günstig.	Um mehr über seltene Erkrankungen zu lernen.	Um mehr diagnostische Strategien kennen zu lernen.	Die Veranstaltung macht mir Spaß.	Ich lerne dort sehr viel.	Faktenwissen der Ärzte im Film	Strategien der Ärzte im Film	Krankheitsbilder der Patienten im Film	Diskussionen mit Kommilitonen während des Films	Erläuterungen des Dozenten während des Films	Zusätzliche Fachliteratur	Ich glaube, dass ich mir die im Dr. House Seminar behandelten Inhalte sehr gut merken kann.	Wenn das Dr. House Seminar einmal ausfällt, freue ich mich, dass ich frei habe.	Häufig bespreche ich nach dem Dr. HouseSeminar schwierige Stellen mit Kommilitonen.	Meine Gedanken schweifen während des Dr. House Seminars häufig ab.	Der Besuch des Dr. House Seminars macht mir richtig Spaß.	Für das Verständnis komplexer Inhalte ist das Dr. House Seminar nur schlecht geeignet.	Ich unterbreche auch gern eine angenehme Tätigkeit, um zum Dr. House Seminar zu gehen.	Wenn ich nach dem Dr. House Seminar noch mit Kommilitonen zusammenstehe, dann sprechen wir meist über andere Themen als die Inhalte des Seminars.	Während des Dr. House Seminars bin ich die ganze Zeit voll konzentriert.	Die Erläuterungen des Dozenten sind im Dr. House Seminar sehr wichtig, um den Stoff vollständig zu verstehen.	Der Stoff des Dr. House Seminars ist sehr wichtig für mein weiteres Studium.	Der Stoff des Dr. House Seminars ist sehr wichtig für mein späteres Berufsleben.	Wie lang sind durchschnittlich Ihre Mitschriften einer Sitzung des Dr. House Seminars?	Wie viel Zeit verbringen Sie pro Woche mit Ihrer Vorbereitung auf ein Dr. House Seminar?	Wie viel Zeit verbringen Sie pro Woche mit Ihrer Nachbereitung eines Dr. House Seminars?	Ich glaube, dass ich mir die im typischen Seminar behandelten Inhalte sehr gut merken kann.	Wenn das normale Seminar einmal ausfällt, freue ich mich, dass ich frei habe.	Häufig bespreche ich nach dem typischen Seminar schwierige Stellen mit Kommilitonen.	Meine Gedanken schweifen während des typischen Seminars häufig ab.	Der Besuch des typischen Seminars macht mir richtig Spaß.	Für das Verständnis komplexer Inhalte ist das typischen Seminar nur schlecht geeignet.	Ich unterbreche auch gern eine angenehme Tätigkeit, um zum typischen Seminar zu gehen.	Wenn ich nach dem typischen Seminar noch mit Kommilitonen zusammenstehe, dann sprechen wir meist über andere Themen als die Inhalte des Seminars.	Während des typischen Seminars bin ich die ganze Zeit voll konzentriert.	Die Erläuterungen des Dozenten sind im typischen Seminar sehr wichtig, um den Stoff vollständig zu verstehen.	Der Stoff des typischen Seminars ist sehr wichtig für mein weiteres Studium.	Der Stoff des typischen Seminars ist sehr wichtig für mein späteres Berufsleben.	Wie lang sind durchschnittlich Ihre Mitschriften einer Sitzung des typischen Seminars?	Wie viel Zeit verbringen Sie pro Woche mit Ihrer Vorbereitung auf ein typischen Seminar?	Wie viel Zeit verbringen Sie pro Woche mit Ihrer Nachbereitung eines typischen Seminars?	In Gesprächen mit Kommilitonen zeigt sich mitunter Verständnis dafür, dass sich Dr. House in manchen Situationen Patienten gegenüber so schroff verhält.	Ich mache mir Sorgen, dass einige meiner Kommilitonen sich vielleicht später als Ärzte ein ähnliches Verhalten gegenüber Patienten wie Dr. House angewöhnen könnten.	Dr. House ist für viele meiner Kommilitonen ein Vorbild – so setzt man professionelle Grenzen.	Ich sehe die Gefahr, dass angehende Ärzte sich Dr. House als Rollenvorbild nehmen; allerdings fängt der Dozent das in seiner Veranstaltung sehr gut auf.	Ganz so grob wie Dr. House wird sich wohl kein Arzt gegenüber Patienten verhalten. Aber insgeheim finden viele Kommilitonen, dass er damit recht hat.	Die Art, in der Dr. House mit Patienten umgeht, ist für mich und meine Kommilitonen vollständig inakzeptabel.	Die Mitarbeiter von Dr. House kompensieren seinen Umgang mit den Patienten sehr gut; daher finden viele meiner Kommilitonen sein Verhalten nicht weiter schlimm.
1	1	5	8	8	9	8	5	6	8	8	9	4	8	3	6	1	9	2	7	3	8	9	2	3	1	1	1	6	8	5	7	3	3	1	8	4	7	8	8	0.5	0	30	1	2	1	1	5	9	1
2	6	9	7	9	9	9	5	6	6	6	8	1	9	2	6	3	9	4	7	2	6	9	5	7	0	0	45	4	8	2	8	6	1	1	8	5	8	9	8	1	30	30	9	1	2	1	4	9	4
3	1	4	8	8	9	9	3	3	7	3	9	1	7	1	3	2	9	3	6	6	8	9	5	5	0.5	0	0	4	7	7	5	6	5	5	5	3	8	7	5	1.5	60	30	9	1	1	5	1	9
4	1	7	8	9	9	8	4	6	5	3	9		8	1	6	2	9	2	9		8	9	8	8	0.5	0	15	7	6	8	7	8	3	5	6	6	7	8	8	0.5	15	37.5	9	2	2	2	2	9	2
5	1	3	9	9	9	9	5	4	6		9	6	8	1	2	5	8	5	2	5	7	9	1	1	0	0	0	5	9	5	8	6	2	3	7	5	9	9	9	1	45	75	2	8	1	5	6	8	5
6	7	8	8	6	9	7	6	4	7	4	9	3	7	1	4	5	9	6	9	7	3	9	8	7	0	0	0										1			0	0	0	1	7	1	7	6	4	2
7	5	8	9	9	9	8	7	8	8	9	9	6	8	3	5	2	8	3	7	7	8	9	6	9	0	0	0													0	0	0	4	3	1	7	2	8	2
8	9	9	9	9	9	9	7	7	8	7	9	5	9	1	6	2	9	1	9	2	8	9	9	9	0.5	0	0	5	6	5	6	5	5	5	5	5	6	5	5	2	60	60	9	6	1	9	2	1	1
9	2	7	6	8	9	9	6	9	6	2	9	7	8	1	6	2	9	1	7	7	8	9	6	6	0	0	0	8	7	7	9	6	2	4	3	3	8	8	9	0	0	10	9	3	1	8	2	7	1
10	8	7	9	9	9	9	6	8	8	9	9	4	8	6	8	3	9	2	8	2	8	8	7	8	0	0	30	7	8	3	8	6	3	3	7	4	8	8	8	3	30	30	5	3	2	7	3	7	3
11		3	9	9	9	9	9	7	9	9	9	5	9	3	5	1	9	3	8	5	7	9	9	9	0	0	0	6	8	6	6	6	2	5	7	6	9	7	7	0	25	0	9	6	3	7	2	8	6
12	6	7	8	9	9	9	7	7	7	7	9	4	8	6	9	2	9	7	7	2	7	9	6	7	0	0	30	6	8	4	8	4	4	5	9	4	9	8	6	1	60	60	5	6	3	6	7	7	6
13	2	9	7	8	9	9	5	5	9	1	9	1	7	1	1	2	9	1	7	3	7	9	7	7	0	0	10													0	0	0	3	6	1	5	2	9	3
14	9	7	7	8	9	9	7	7	8	1	9	4	8	4	6	3	8	3	9	3	8	9	7	8	0	0	0	8	9	1	4	6	6	6	8	7	7	8	9	2	0	60	3	6	3	5	2	9	1
15	1	9	9	9	8	8	3	3	9	1	9	9	6	1	1	1	7	1	8	8	9	9	9	9	0	0	90	8	1	1	2	8	1	8	8	9	9	9	9	0	0	90						9
16	6	7	8	9	8	8	5	6	8	6	9	5	8	2	8	1	8	1	7	2	9	9	7	8	0	0	30	5	3	7	5	6	3	5	8	5	8	8	8	0	0	0	8	2	1	7	5	6	1
17	5	5	5	9	9	9	4	4	6	6	9	3	7	1	6	1	9	3	9	5	9	9	4	7	0	0	10	5	8	2	5	5	3	3	8	4	8	8	8	0	0	10	3	6	2	7	3	9	4
18	1	8	9	9	9	9	5	5	7	8	9	6	7	1	7	4	9	5	8	4	5	8	7	7	0	0	0	7	6	6	6	6	5	3	4	3	7	7	7	0	0	0	9	7	3	3	5	9	6
19	2	5	9	8	8	7	3	6	7	7	8	8	8	5	7	1	8	2	8	2	9	8	4	9	0	0	60	8	7	3	6	5	2	7	3	6	7	9	6	1	0	60	9	1	1	1	1	9	1
20	2	8	8	9	9	8	5	5	6	9	9		7	2	6	3	9	6	7	6	7	9	7	7	0	0	0													0	0	0	2	8	2	7	8	8	6
21	2	3	7	6	8	6	5	5	6	5	6	2	7	5	5	3	7	3	6	4	5	7	5	5	0	0	0	4	7	6	7	5	7	6	4	3	7	6	6	5	120	120	3	2	2	5	4	7	4
22	1	3	6	5	8	8	5	6	7	7	7	1	5	5	6	5	7	6	8	4	6	7	7	8	0	0	0	7	9	3	8	6	2	4	8	6	8	7	7	2	30	0	9	2	2	5	7	9	5
23	2	2	7	4	6	5	4	2	5	4	7	4	6	1	2	4	6	3	5	8	5	7	6	6	0	0	0	6	6	4	5	4	5	4	4	2	4	4	4	1	30	15	3	1	2	1	3	8	1
24	3	7	8	8	9	8	4	6	8	7	8	3	9	1	6	2	9	2	8	3	7	9	6	8	0	0	30	6	5	8	7	5	7	5	7	4	6	7	6	1	15	60	7	2	2	5	6	4	3
25	2	2	9	9	9	7	4	3	7	8	9	9	7	1	2	3	9	2	5	2	6	9	7	6	0.33	0	15	6	3	6	4	5	2	4	3	7	8	9	7	1	30	90	9	1	1	2	3	9	2
26	3	6	8	9	8	7	6	6	7	5	9	7	7	3	7	3	6	5	6	2	6	7	5	6	0	0	45	5	5	3	7	4	9	4	7	3	3	3	6	0	90	60	3	9	6	7	4	4	1
27	2	1	9	9	9	9	6	9	9	8	9	2	6	6	9	5	9	2	4	6	6	9	6	6	2	0	30	3	1	8	5	5	5	9	5	5	9	9	9	5	30	60	9	9	3	5	2	9	1
28	1	6	5	7	5	5	2	2	3	2	7	6	4	6	6	3	5	3	3	7	3	8	4	6	0	0	15	4	7	6	6	7	3	4	5	4	7	7	7	0	20	60	3	2	2	2	5	7	3
29	7	9	7	7	9	8	7	7	7	4	9	4	8	2	4	2	8	3	9	5	7	7	5	5	0	0	0													0	0	0	6	5	5	7	7	7	3
30	7	7	7	9	9	9	8	8	8	8	9	6	7	1	8	3	9	1	3	1	1	9	7	9	1	0	30	8												0	0	0	1	1	1	5	3	8	2
31	1	8	9	7	9	8	9	4	8	6	9	5	7	1	4	2	9	3	8	5	7	8	5	5	0	0	0	8	9											0	0	0	2	1	2	8	1	9	1
32	2	6	6	9	8	7	3	1	8	3	7	1	8	3	1	3	8	1	7	4	7	9	6	7	0	0	0													0	0	0	1	5	1	9	1	9	3
33	1	2	9	9	9	8	6	6	7	4	8	3	8	3	6	3	8	2	8	8	6	8	6	6	0	0	0	5	5	6	6	6	3	5	6	5	6	8	8	0	45	45	9	1	3	5	6	9	1
34	4	4	9	9	9	8	7	1	8	7	9	1	8	1	5	1	9	5	8	1	8	9	8	8	0	0	0	3	6	3	7	6	5	5	1	3	6	9	8	4	30	60	1	1	1	1	1	9	1
35	1	3	9	8	9	9	5	6	9	1	9	1	7	2	3	2	9	1	5	5	7	9	7	7	0	0	0	5	7	6	6	6	5	1	8	6	8	8	8	2	30	120	1	1	1	3	2	9	2
36	3	4	7	7	8	8	7	7	6	8	8	5	8	3	7	2	8	2	8	5	7	8	6	7	0.5	0	17.5	7	6	7	6	7	7	5	8	6	6	8	8	2	30	30	1	1	1	6	3	8	3
37	4	7	9	8	9	9	6	5	7	4	8	1	7	1	8	2	9	2	9	4	8	9	7	7	0	0	30	5	8	6	6	5	3	2	7	5	8	8	7	0	45	0	2	1	2	4	2	2	1
38	2	7	9	9	9	8	4	4	7	6	8	7	9	1	7	1	9	1	7	5	8	8	5	8	0	0	0	7	6	5	6	6	4	5	6	5	5	9	8	1	60	120	2	3	2	5	1	8	3
39	3	8	7	7	9	9	5	5	7	8	8	6	6	2	6	2	8	3	7	3	8	9	4	6	0	0	0	6	6	4	6	5	4	4	6	3	7	8	8	1	30	30	2	3	2	2	3	8	3
40	9	9	9	9	9	9	7	7	7	8	9	1	9	1	7	2	9	2	1	3	9	9	6	7	1	0	0	5	7	6	3	3	3	1	7	5	9	9	5	5	120	120	7	1	1	1	1	9	1
41	1	5	9	9	9	9	9	9	9	9	9	9	8	1	9	1	9	1	9	1	9	9	5	5	1	0	0	9	7	9	5	8	4	8	4	8	9	9	8	0	0	0	6	1	5	6	6	6	7
42	9	3	6	7	9	9	4	5	5	7	9	3	8	3	5	2	9	1	7	4	8	9	8	8	0	0	0	3	8	2	9	4	7	2	9	3	7	8	9	0	0	0	7	3	3	6	4	7	3
43	6	4	6	8	9	9	7	5	7	7	8	6	5	3	5	7	9	3	6	7	6	9	7	6	0	0	0	5	6	4	6	6	6	5	7	5	5	7	7	1	30	30	4	2	1	5	3	9	3
44	4	3	8	5	9	8	6	6	8	7	9	4	8	2	7	1	9	6	7	2	9	9	6	6	0.5	0	20	7	8	7	4	4	3	1	5	2	9	9	6	1	10	20	2	1	3	9	1	8	2
45	4	5	8	8	9	8	7	7	7	7	9	6	7	2	6	3	9	1	8	8	6	9	6	7	0.5	0	5	5	7	6	7	4	4	3	6	3	6	6	6	1	0	7.5	1	1	5	4	2	8	3
46	3	7	7	8	9	9	6	6	7	9	9	7	8	1	6	2	9	1	7	3	7	9	7	7	0.5	0	30	5	8	4	7	6	1	1	8	5	9	7	7	1.5	15	60	2	8	5	7	6	7	6
47	1	6	6	7	9	7	3	2	7	8	9	5	7	1	3	2	7	3	8	4	8	9	5	4	0	0	6	4	7	2	6	5	5	6	8	5	6	7	7	0	0	0	4	2	2	5	2	9	2
48	5	4	7	6	9	9	5	5	9	6	9	3	7	1	6	3	9	1	7	2	8	9	7	7	0	0	10	4	8	4	8	4	6	3	4	2	7	7	7	1	0	0	1	9	2	7	7	8	2
49	5	9	9	8	9	9	8	7	8	8	9	2	9	1	9	1	9	1	9	1	9	9	6	7	1	0	0	3	9	3	9	2	5	1	8	1	9	7	8	2	0	0	1	1	1	2	2	9	1
50	7	5	9	9	9	8	7	7	8	8	9	7	8	3	7	2	8	1	8	6	6	7	7	7	0	0	0	5	9	3	7	5	1	4	8	6	9	7	8	1	0	90	1	1	1	1	1	9	1
51	5	8	9	7	8	7	6	3	8	6	9	3	7	5	7	3	9	2	6	2	7	9	6	7	0	0	15	2	6	3	8	6	7	5	6	2	7	6	6	0.5	0	0.5	5	7	5	8	5	7	3
52	5	9	8	7	9	9	9	6	9	9	9	9	8	1	9	1	9	9	9	3	9	9	7	8	0	0	0	8	1	9	1	9	9	9	3	9	9	7	8	0	0	0	1	1	1	1	1	9	1
53	7	8	9	9	9	9	6	4	9	7	9	6	9	1	7	1	9	2	9	3	8	9	7	9	0	0	45																1	7	2	7	9	9	1
54	7	8	8	8	9	9	7	7	8	8	9	5	8	3	6	2	8	2	9	2	9	9	8	8	1	0	60	5	9	3	8	6	8	3	9	3	7	6	6	1	0	10	7	3	6	7	6	5	6
55	8	8	8	7	8	7	6	6	8	8	8	7	6	3	3	3	7	3	6	8	6	8	6	6	0.5	0	0	3	8	3	8	3	5	3	3	3	5	3	3	1	0	0	6	6	3	7	3	8	3
56	7	7	9	6	9	7	2	5	8	8	8	4	5	1	6	6	8	2	6	5	4	4	7	8	0	5	3	7	9	2	8	7	8	3	9	3	6	6	4	3	60	60	8	7	2	9	5	7	6
57	7	8	9	9	9	9	7	7	9	8	9	1	9	1	7	2	9	1	9	4	7	8	4	9	0	0	0	7	9	7	9	6	9	1	7	6	8	6	5	0	4	4	9	1	9	1	1	9	1
58	6	8	8	9	9	9	5	8	7	8	9	7	9	1	7	1	9	3	9	1	8	9	8	9	1	10	0	8	7	2	8	6	7	3	8	3	7	6	7	1	60	50	7	6	4	7	6	8	4
59	3	9	7	6	8	8	4	2	6	9	9	9	7	1	6	2	9	4	9	3	6	9	5	4	0	0	0	5	4	7	4	7	9	7	5	5	9	7	6	0.5	90	120	2	2	1	2	2	3	2
60	2	8	9	9	9	8	6	3	8	3	9	2	7	1	4	4	9	1	9	6	7	9	8	8	0	0	15	6	9	2	6	5	7	5	8	6	8	6	5	1.5	15	25	6	8	2	9	7	4	3
61	1	2	9	2	9	9	5	4	8	4	9	3	9	4	6	2	9	2	8	3	7	9		8	0	0	0																1	4	1	5	2	9	1
62	2	8	3	6	9	9	1	2	6	2	9	1	8	1	1	3	7	4	7	5	7	9	5	5	0	0	0	5	7	6	3	5	6	3	9	6	8	8	5	1	60	30	1	1	2	1	3	8	1
63	3	4	7	7	7	5	6	8	5	5	8	3	8	3	8	4	6	6	3	4	6	7	4	8	0	0	30	5	7	6	9	2	5	1	7	2	9	8	7	1	30	0	4	8	5	6	4	5	2
64	1	3	9	7	9	9	7	7	9	8	9	8	8	2	8	2	9	1	6	3	6	8	7	6	0	0	0	9	9	8	7	8	2	9	8	7	9	9	9	3	15	0	2	1	1	9	3	8	2
65	1	8	9	9	9	9	9	9	9	1	9	7	7	1	5	6	9		8		8			9	0	30	0		6	6		6		4	7	6	8			0	30	0	4	2			8	4
66	1	5	9	9	9	9	9	9	9	9	9	9	8	1	9	1	9	1	9	1	9	9	5	5	1	0	0	9	7	9	5	8	4	8	4	8	9	9	8	0	0	0	6	1	5	6	6	6	7
67	4	2	5	7	9	9	5	6	7	7	8	7	8	1	5	1	9	1	7	4	7	5	3	4	0	0	0	7	7	6	7	6	1	3	5	3	8	8	8	1	0	60	3	3	3	1	5	9	1
68	4	3	7	7	7	8	7	7	7	7	8	6	8	5	6	4	7	4	4	4	7	8	7	7	1	0	20	7															2	8	6	7	6	8	6
69	9	7	9	8	9	9	7	6	9	5	7	2	9	1	8	1	9	1	8	1	3	8	9	9	1	30	60	4	9	7	8	6	5	4	3	2	8	5	5	0	30	60	1	5	3	2	9	9	4
70	6	7	9	9	9	7	3	3	6	7	9	5	4	3	4	3	6	4	7	7	5	8	7	8	0	0	0	5	7	3	6	4	7	4	4	3	5	5	5	0.5	15	0	9	5	3	6	6	9	4
71	6	7	7	8	9	8	6	7	8	8	9	6	7	1	6	2	8	3	7	4	8	9	6	8	2	0	35	6	8	4	7	5	4	4	8	3	7	8	7	5	60	60	3	8	5	8	3	8	5
72	7	8	8	8	9	8	6	9	9	8	9	5	8	3	7	3	8	3	3	8	6	8	7	8	0	0	90	7	9	8	3	6	5	8	8	7	6	8	8	2	30	120	8	3	2	7	8	4	7
73	7	6	9	7	9	8	6	7	9	9	9	7	8	1	7	1	9	1	7	2	8	9	6	7	0.5	0	30	8	1	7	1	9	1	7	2	8	9	6	7	0.5	0	30	7	2	1	9	7	7	2
74	7	7	9	9	9	9	7	7	9	7	9	7		5	8	3	9	2	8	5	7	9	9	9	0	0	90	7	8	6	5	7	1	6	8	7	9	9	9	0	60	60	3	1	2	3	2	7	1
75	4	8	7	8	8	7	6	4	4	6	8	3	7	2	2	2	8	4	4	7	8	9	6	6	1	0	0	5	8	6	7	5	2	5	8	3	8	8	7	3	10	90	5	5	1	6	2	9	1
76	7	2	4	9	9	9	8	8	7	8	9	3	9	2	7	8	9	6	8	2	9	9	9	9	0	0	0	2	9	2	9	2	5	1	2	2		6	6	2	20	0	2	8	2	8	3	9	2
77	5	8	9	4	9	9	4	4	6	7	9	9	7	2	6	2	9	4	8	5	8	9	7	7	0	0	10	6	6	7	7	7	5	7	6	6	9	9	8	1	120	60	5	2	2	6	2	3	4
78		8	9	9	9	9	4	5	9	6	9	9	9	1	9	1	9	1	8	2	8	8	9	9	1	0	60	6	9	2	7	6	7	6	8	5	7	7	8	4	30	100	3	2	5	8	6	8	8
79	7	8	8	8	8	8	9	7	8	8	9	8	9	1	7	3	9	1	8	2	8	9	7		1	0	45	6	9	5	5	5	5	3	8	6	7	8	8	4	40	120	6	2	1	9	2	8
80	5	1	8	7	9	8	7	6	5	7	9	1	5	1	2	1	8	1	7	5	9	9	7	7	0	0	0	8	9	4	8	5	2	4	8	5	8	8	8	4	0	5	4	8	3	8	6	8	6
81	4	6	8	8	9	8	6	6	8	7	9	4	6	1	7	2	9	2	6	6	7	9	6	6	0	0	15	6	8	7	4	6	3	3	6	6	8	7	6	0	52.5	45	5	2	2	8	1	8	3
82	5	5	7	7	9	6	6	6	7	7	8	5	6	6	3	3	6	2	7	6	6	7	6	6	0	0	0	5	7	7	7	5	6	4	6	7	8	7	7	2	30	30	6	6	4	4	4	6	6
83	3	6	7	7	8	6	6	6	8	5	8	3	8	5	8	4	8	2	6	2	6	8	3	7	0	0	10	4	8	5	7	5	5	4	8	3	7	6	6	0	30	30	6	4	2	8	4	7	6
84	5	3	6	3	7	7	3	3	6	6	9	8	7	4	8	3	6	3	5	3	7	7	5	6	0	0	0	6	6	6	6	4	4	5	4	6	6	6	6	0	0	5	3	3	3	5	3	8	3
85	8	6	9	9	9	9	6	4	9	2	9	8	7	2	8	4	9	1	7	4	2	9	8	8	2	40	0	4	4	3	6	4	8	4	9	4	8	6	5	0	30	30	3	2	7	8	8	9	1
86	3	9	9	9	9	9	7	1	8	1	9	1	9	1	8	1	9	1	9	3	9	9	6	6	0	0	30	6	6	8	7	7	3	6	7	4	6	9	9	0	60	30	9	1	1	1	1	9	1
87	4	9	9	9	9	7	7	3	7	6	9	6	6	4	7	3	9	1	9	3	7	9	6	7	0	0	20	5	9	7	7	6	1	4	7	4	8	7	8	0	50	10	6	4	1	1	3	8	3
88	4	4	7	7	9	9	4	4	7	7	8	5	7	3	5	4	9	4	7	5	7	8	6	6	0	0	0	6	7	5	6	6	4	4	7	6	6	6	6	1	0	0	6	7	4	6	4	7	6
89	6	7	9	7	9	6	6	6	8	5	8	6	6	2	6	3	9	4	8	3	8	8	6	6	0.5	30	0	6	2	7	2	5	2	6	3	7	8	7	7	0.5	0	30	6	2	5	8	8	7
90	3	2	8	8	7	8	3	3	8	5	9	5	7	4	6	3	7	2	4	3	5	8	3	5	0	0	0	2	7	4	7	3	7	4	7	1	8	6	4	1	0	0	4	7	5	5	5	7	6
91	6	6	3	7	7	6	1	3	6	3	9	5	7	1	5	4	7	5	4	6	6	9	6	6	0	0	0																1	4	1	1	4	7	3
92	9	9	9	9	9	9	9	9	9	9	9	9	9	9	9	9	9	9	9	9	9	9	9	9	3	0	0	3	1	4	9	4	6	4	9	4	8	8	8	0	0	0	8	9	7	8	8	8	8
93	9	5	7	7	7	7	5	7	9	8	9	9	9	3	6	3	4	5	5	5	6	6	7	6	2	0	30	6	5	3	6	3	7	2	2	3	6	5	5	0	60	30	2	5	2	7	9	8	7
94	8	8	8	9	9	9	9	9	7	7	9	7	8	1	8	2	8	2	8	5	7	9	8	8	0	0	60	8	3	4	4	5	8	4	4	6	8	7	8	1	60	20	4	3	1	7	8	8
95	8	8	4	7	8	6	7	6	6	9	8	4	7	1	8	2	7	5	8	3	6	9	7	7	0	0	10	4	4	8	4	5	1	7	5	3	9	8	8	1	0	30	9	1	5	8	9	5	2
96	5	5	8	9	9	9	2	1	7	9	9	8	9	1	8	1	9	5	8	8	8	9	8	8	0	0	60	6	3	4	5	5	2	2	8	5	9	9	9	1	120	120	8	1	1	1	1	1	1
97	6	7	6	9	9	9	7	7	7	9	9	9	8	1	5	2	9	2	7	4	7	8	7	7	0	0	0	7	3	4	5	6	3	7	6	7	9	8	8	0	0	15	7	4	3	7	2	6	4
98	5	7	6	8	8	7	6	7	7	8	9	8	7		6	2	8	2	7	4	7	8	7	6	1	0	0	7	4	6	4	6	3	6	5	6	8	7	6	2	5	0	8	2	4	6	3	7	4
99	5	8	3	3	9	9	3	1	4	8	9	6	7	1	8	2	8	1	8	5	7	9	7	7	0	0	10	6	8	7	7	5	3	3	5	4	8	8	7	0.5	15	30	2	2	2	2	2	5	5
100	6	5	8	8	8	7	4	4	4	3	8	2	7	1	3	3	8	4	6	8	5	7	6	3	0	0	0	7															5	2	1	2	5	6	5
101	1	7	8	6	8	6	6	4	8	6	9	1	7	1	2	2	8	1	7	5	9	9	3	2	0	0	0																1	1	1	2	1	9	1
102	6	6	8	7	9	6	4	1	7	8	8	4	8	5	7	3	8	6	5	4	7	6	5	5	0	0	0	8	8	3	5	7	2	4	7	6	8	8	8	0	0	0	3	5	1	6	2	9	2
103	5	7	6	8	9	6	6	7	8	9	8	5	6	3	7	2	8	4	8	2	8	7	4	4	0	0	0.5	7	6	7	4	7	5	4	5	7	6	7	5	1	0.5	0.5	7	2	1	2	2	2	3
104	2	6	8	8	7	6	7	8	7	5	8	3	7	7	7	5	7	3	6	4	6	8	5	5	0	0	0	6	6	5	3	6	3	4	3	3	7	8	8	0	20	30	7	6	7	6	6	6	3
105	5	8	8	9	9	8	6	7		3	9	7	7	2	5	2	9	5	7	5	8	9	7	8	0	0	0	7	5	8	2	8	4	6	5	8	8	8	8	4	60	120	3	1	3	5	1	1	1
106	1	7	9	9	8	6	5	6	6	8	9		7	2	5		7	4	6	7	7	9	6	7	0	0	0	7															9	1	2	2	2	9	4
107	2	8	8	9	9	7	3	3	2	7	8	1	7	1	8	6	9	6	2	6	3	9	7	5	0	0	0
108	1	1	9	9						7	9		8								8	9			0	0	0																1	1	1	3	2	2	2
109	9	9	2	9	9	9	7	7	6	7	9	8	7	1	9	3	8	1	9	3	7	7	8	8	0	60	30	6	6	7	8	4	1	3	3	1	9	9	9	1	30	60	1	3	1	3	3	9	1
110													7	2	5	3	8	3	8	3	6	8	7	7	1	60	105	8	2	6	3	8	7	7	4	7	7	7	7	1	60	105	7	6	6	6	7	7	7
111	6	7	8	8	7	7	3	3	7	3	7	7	6	5	3	5	5	7	5	5	5	8	5	5	0	0	0	6															8	5	3	4	3	3	4
112	4	3	4	7	8	5	4	5	4	3	8	2	5	5	6	2	8	3	7	3	7	9	4	3	0	0	0	6	6	3	7	4	3	2	7	3	7	7	8	2	45	20	3	2	1	2	2	9	2
113	7	5	3	8	8	7	5	5	5	7	7	5	7	2	5	2	8	3	5	3	7	9	6	7	0	0	0	7	8	5	3	6	3	4	7	6	7	7	7	2	0	0	1	1	1	1	4	8	3
114	3	9	7	7	8	5	6	7	7	3	8	1	7	1	6	4	8	4	2	8	2	9	3	3	0	0	10	5	5	6	8	6	2	5	8	2	8	7	8	0.25	10	30	5	8		7	3	4	2
115	7	3	4	8	8	8	8	8	7	6	7	4	8	4	5	4	8	6	8	4	8	7	7	7	0	0	30	7	6	6	6	8	3	8	4	8	7	7	7	0	0	30	7	6	5	5	5	3	5
116	8	8	8	8	9	8	6	4	5	6	9		7	1	4	2	9	3	8	6	6	9	5	6	0	0	10	6	1	4	2	9	3	8	6	6	9	5	6	0	0	10	1	2	1	2	2	9	2
117	3	7	8	9	8	7	3	8	7	2	8	2	7	1	6	3	7	3	4	5	7	8	5	7	3	0	15	6	8	8	7	3	2	2	8	6	8	7	6	4	0	60	1	1	1	6	2	2	8
118	6	1	9	8	9	8	6	6	8	2	8	7	8	1	8	2	9	2	8	3	8	9	5	3	1	0	45	4	4	6	8	3	3	2	8	3	3	3	3	0	0	60	5	2	2	7	2	4	5
119	6	5	8	8	9	7	5	5	9	9	9	5	6	1	2	1	9	1	5	8	8	9	4	4	3	0	0	7	4	1	7	4	3	3	1	3	7	8	8	6	0	0	5	2	1	6	3	1	3
120	6	4	9	9	9	9	4	4	7	7	9	7	9	1	6	1	9	7	7	3	9	9	7	7	0.5	0	100	7	1	5	1	9	6	7	4	8	8	7	7	0.5	0	100	5	2	2	7	7	4	7
121	6	3	7	6	7	7	4	4	6	5	8	5	7	3	7	3	7		2	4	7	8	6	6	0	0	0	7	5	6	4	5	5	5	6	5	6	7	7	0	0	0	3	2	3	3	3	8	4
122	2	7	2	7	9	7	7	2	4	9	8	1	7	1	6	2	9	1	9	5	7	9	7	7	0	0	0																	1	1		1	9	5
123	2	7	5	8	9	8	4	6	7	6	8	1	7	2	6	1	8	3	7	4	7	9	5	5	0	0	0	4	7	2	8	7	4	2	7	4	8	8	8	0	0	0	2	4	2	3	2	9	3
124	3	1	7	5	9	9	3	3	8	5	9	9	7	8	7	2	8	2	2	5	7	9	3	9	1	0	5	5	9	3	7	7	2	3	8	3	9	9	9	0	0	30	2	1	1	5	1	9	1
125	9	9	7	7	9	9	9	4	4	2	9	1	8	5	1	1	9	7	6	7		9	8		2	0	0	5	7	9	6	6	4	5	3	3	7	6	6	2	0	0	6	7	4	2	2	5	2
126	7	5	7	3	9	8	6	5	7	7	9	2	6	7	7	2	9	3	3	6	8	9	6	5	0	0	15	6	8	8	7	5	4	1	7	4	6	8	8	2	45	30	5	7	3	8	3	8	3
127	7	8	5	9	9	8	3	3	3	8	8	3	7	1	5	1	9	2	8	4	7	7	7	7	0	0	0	5	8	4	8	4	8	3	8	3	6	6	3	0	30	30	3	3	3	3	3	9	2
128	1	1	9	9	9	9	8	8	8	8	8	7	9	1	6	1	9	1	7	4	8	8	3	6	1	0	0	7	7	7	7	5	2	3	9	6	8	9	9	3	60	60	1	1	5	2	5	8	9
129	7	3	8	8	8	8	7	6	6	7	8	6	9	1	5	2	8	3	6	4	7	9	8	8	1	0	0	2	8	1	8	2	4	1	9	3	5	7	7	0	0	0	1	1	1	2	2	8	2
130	2	1	9	9	9	9	7	7	7	9	9	8	8	1	3	2	8	2	3	3	8	8	6	9	0	0	0	7	7	3	7	3	4	2	8	2	3	8	7	0	90	0	2	2	2	8	6	9	1
131	3	7	5	6	7	5	5	6	5	6	7	5	4	3		3	6	3	5		6	6	4	3	0	0	0	6	6	4	6	5	3	3	7	3	7	6	5	1	30	15	3	3	2	1	2	6	3
132	4	7	3	8	9	8	3	4	5	9	9	3	7	4	2	2	8	1	2	8	8	9	5	5	3	0	0	7	5	1	7	4	2	1	1	4	7	5	5	2	0	0	1	1	1	1	2	8	5
133	3	4	7	7	9	9	4	3	6	7	8	3	7	1	3	3	9	4	6	5	7	7	6	6	0	0	0	5	2	2	4	5	5	5	6	3	6	7	7	3	30	20	2	2	2	7	2	9	3
134	8	9	2	8	7	8	5	5	6	9	9	7	6	4	5	4	7	2	7	6	4	8	8	8	1.5	15	15	5	6	6	6	4	5	4	5	4	8	6	6	1.5	15	15	1	1	1	1	1	9	1
135	9	3	3	9	9	9	6	6	8	8	9	8	7	1	9	3	9	1	9	1	7	8	9	9	1	0	120	6	5	7	6	3	4	4	9	1	8	8	8	2	30	60	1	1	3	3	5	9	1
136	6	8	9	9	9	9	7	3	9	8	9	8	8	1	8	1	9	1	8	3	6	9	7	7	2	15	15	6	6	7	2	5	3	3	7	4	8	8	7	0	15	15	2	2	1	6	1	8	4
137	6	8	8	9	8	8	7	4	8	5	9	3	7	1	8	3	8	1	8	5	7	9	7	7	0	0	60	7	2	7	2	6	1	7	5	7	8	8	7	1	30	60	1	2	1	2	4	8	2
138	1	7	9	4	8	6	3	3	6	7	9	1	8	3	4	3	7	5	6	5	7	8	7	6	0	0	10	4	5	2	4	5	2	2	8	5	4	9	8	3	30	90	2	1	1	1	3	9	1
139	7	8	7	9	9	9	3	4	6	7	9	8	9	1	7	1	9	1	9	8	9	9	4	6	0	0	90	3	6	1	6	4	8	4	1	4	5	5	2	3	30	10	2	1	1	7	1	9	2
140	7	9	8	6	9	9	4	2	9	3	9	1	9	2	3	2	9	2	9	5	7	9	7	5	0	0	0	2	7	5	7	2	7	3	2	1	9	5	5	1	0	0	1	1	1		1	9	1
141	1	1	6	9	9	8	3	7	7	6	8	8	9	6	6	3	7	1	6	2	6	9	7	7	0.5	0	0	7	9	7	9	7	3	2	8	5	7	8	7	2	0	0	2	4	2	3	2	9	2
142	5	9	8	8	9	9	3	2	7	8	9	9	8	3	3	2	9	6	7	7	8	7	8	7	2	0	105																1	2	1	8	1	8	1
143	5	8	8	8	8	8	7	7	5	5	8	5	8	3	5	4	7	2	8	7	6	8	8	8	0	60	75	7	3	4	3	8	4	7	4	7	7	7	7	1	60	75	6	3	5	6	8	7	8
144	4	8	8	8	8	8	8	6	6	8	9	8	7	6	7	4	8	5	7	8	6	9	7	7	0	0	0	5	9	5	8	5	7	3	7	3	4	5	5	0	30	0	3	5	5	6	3	8	5
145	5	7	7	7	9	8	4	5	6	7	9	7	7	5	2	2	9	4	8	7	8	9	4	7	2	0	20	5	7	4	7	4	6	3	7	3	7	7	6	2	0	20	6	6	4	8	5	7	3
146	8	8	9	8	8	8	6	7	8	8	9	6	8	1	8	1	8	2	7	3	7	8	8	8	0	0	15	6	7	6	8	6	3	3	9	2	7	6	6	0	0	0	3	4	2	7	3	8	2
147	1	4	8	8	8	6	2	2	8	8	8	5	8	5	6	2	7	7	1	5	8	9	8	8	0	0	15	2	9	3	9	1	4	1	9	2	5	8	8	0	15	0	4	4	2	2	2	9	2
148	5	4	6	8	9	9	7	7	7	3	9	2	8	2	9	2	9	1	9	2	9	9	7	7	0	0	20	4	4	5	6	7	2	6	5	3	9	8	8	0	60	0	6	2	1	5	1	2	1
149	8	8	8	9	9	9	5	6	7	7	9	8	9	1	8	1	9	2	8	6	9	9	7	7	2	0	50	4	9	1	8	6	8	1	9	1	7	6	6	3	0	30	7	8	4	8	6	3	4
150	8	8	8	6	7	9	7	4	6	4	9	8	8	1	2	1	9	1	5	5	7	9	3	3	1	0	10	7	2	5	5	7	2	6	8	5	9	7	7	2	30	30	9	2	2	2	2	9	2
151	8	9	8	8	9	9	6	6	9	9	9	6	9	2	8	2	9	2	7	3	7	9	7	9	2	0	45	4	9	4	8	5	9	1	7	1	8	7	7	1	0	0	7	3	2	7	2	8	4
152	1	1	9	9	9	8	8	7	9	8	8	5	9	1	9	2	9	1	9	6	7	7	8	8	0	0	0	6	7	7	4	6	6	6	8	6	6	6	7	0	0	0	7	3	5	8	4	8	5
153	9	9	9	8	9	9	6	6	7	7	9	7	8	1	5	1	9	1	9	3	8	9	9	7	0	10	20	8	1	6	5	5	1	7	6	7	9	9	8	4	30	10	1	5	1	6	3	7	1
154	4	7	8	3	9	7	6	4	8	3	9	1	9	1	7	1	9	1	8	5	8	9	7	7	0	0	0	5	8	4	6	3	3	3	7	3	7	8	8	2	20	0	9	3	1	1	1	9	1
155	4	8	8	8	8	7	3	3	5	4	7	6	6	5	5	2	7	1	3	6	6	7	5	5	0	0	0	6	7	4	7	5	5	2	7	3	6	6	8	0	0	0	1	1	1	1	2	9	5
156	3	5	9	9	9	5	2	2	7	5	9	5	7	1	4	1	9	2	5	7	7	9	4	5	0	0	0	3	9	1	8	3	3	3	9	3	9	9	8	0	40	120	8	1	1	9	7	9	5
157	1	2	8	6	9	9	9	6	6	8	8	1	9	1	5	1	9	1	5	5	8	8	2	3	0	0	30	3	9	1	9	6	3	3	3	1	6	6	6	1	0	0	8	1	2	5	2	9	2
158	4	7	9	2	9	8	3	3	8	8	8	8	8	2	6	1	9	7	8	5	9	9	5	5	0	0	0	7	5	6	7	5	5	5	7	6	5	7	7	2	0	30	8	2	2	8	2	8	2
159	3	3	8	9	9	9	4	2	7	8	8	8	9	2	6	2	9	2	8	7	7	9	6	7	0	0	30	7	6	7	9	3	4	6	6	3	7	7	6	1	0	30	9	1	1	5	4	9	1
160	8	4	7	9	5	7	3	4	6	8	8	8	7	5	3	2	5	3	6	5	7	8	8	8	2	0	0	7	6	3	5	4	3	4	6	4	7	8	8	2	10	2	4	4	3	6	3	5	3
161	5	9	7	9	9	9	1	1	9	1	9	6	8	1	3	1	9	1	9	5	9	9	9	9	2	0	60	8	1	5	1	7	1	8	4	8	9	9	9	2	0	60	1	1	1	9	1	9	1
162	7	4	7	8	9	9	6	6	8	7	9	1	7	1	8	2	9	3	5	2	8	9	6	7	0	0	0	7	2	8	2	9	4	5	2	8	9	7	8	0	0	0	1	1	1	9	1	9	1
163	7	7	9	8	9	9	3	3	9	4	9	7	7	4	9	8	9	1	7	6	8	8	8	9	2	0	15	3	5	2	7	6	2	4	6	4	7	7	9	1	0	15	8	1	5	4	7	8	1
164	4	7	6	6	7	7	2	2	5	6	8	9	8	1	5	2	8	2	3	3	8	9	5	5	2	0	15	6	7	5	6	5	4	2	6	3	8	7	7	2	30	30	9	8	2	8	5	9	5
165	7	7	9	9	9	9	3	3	8	5	9	5	8	1	4	1	9	2	9	5	9	9	7	8	0	0	30	5	5	4	3	6	3	5	8	6	9	7	5	1	30	30	1	1	1	1	1	9	1
166	6	6	8	4	6	6	2	2	6	3	6	4	5	1	2	2	7	6	7	3	5	4	4	4	0	0	0	6	4	4	4	6	3	4	7	4	8	8	7	1	0	20	6	3	3	3	2	4	7
167	3	5	3	8	8	7	6	8	6	7	9	9	5	7	7	5	8	3	3	5	5	9	5	5	0	0	0	7	3	2	2	8	2	5	5	8	9	9	8	2	0	30	9	1	2	2	3	8	2
168	7	8	8	8	8	8	5	2	8	7	8	3	8	7	7	3	8	2	7	2	6	8	5	5	2	0	10	5	9	7	7	5	5	5	5	5	8	8	8	4	120	20	6	2	1	5	5	9	2
169	7	9	9	9	9	9	2	7	7	9	9	7	7	1	7	3	9	1	7	3	6	9	9	9	0	5	50	7	2	8	4	8	1	7	4	7	9	9	9	0	30	30	1	6	2	9	3	9	1
170	4	8	4	7	9	8	5	6	6	5	7	2	8	1	6	2	9	1	9	3	8	9	3	7	0	0	0	2	9	4	9	3	7	3	7	2	6	6	6	2	0	0	5	1	1	1	1	9	1
171	2	6	8	8	9	7	3	1	8	8	9	5	7	5	5	2	8	2	5	8	8	9	5	5	0	0	0	7	8	6	6	7	3	6	7	7	8	8	8	0	60	60	1	1	1	1	1	9	1
172	3	1	6	6	7	7	2	2	6	5	6	5	7	2	7	3	7	2	6	3	5	9	5	5	0	0	10	5	6	6	5	5	3	7	4	4	6	7	8	0	10	10	3	2	2	4	2	9	2
173	5	7	7	9	9	9	3	3	6	7	8	5	8	5	6	3	9	3	6	5	7	9	9	9	0	0	0	7	6	6	5	6	3	4	5	6	7	9	9	0	30	30	1	2	2	9	1	8	5
174	8	7	9	8	9	8	5	6	9	8	9	7	9	2	7	2	9	3	7	3	7	8	6	7	1	0	0	5	7	9	6	6	3	2	3	7	8	7	7	2	30	0	2	6	2	2	2	8	1
175	7	7	8	5	8	7	3	3	5	7	8	7	9	1	5	3	7	3	6	5	6	7	7	7	0	0	0	2	8	1	6	3	2	2	8	3	6	8	6	0	0	0	5	3	3	3	3	8	3
176	3	7	7	7	8	7	6	6	8	6	9	3	7	2	7	4	7	3	5	3	6	7	6	6	0	0	0	6	6	5	6	5	3	3	7	4	6	7	4	3	10	10	2	5	2	5	3	9	2
177	6	3	7	8	8	7	4	5	4	6	8	6	5	3	5	4	7	3	6	8	7	8	4	5	0	0	0	7	4	3	3	7	2	6	6	6	6	7	7	1	15	30	3	7	3	7	2	8	3
178	1	5	3	5	9	9	6	4	9	8	9	7	8	1	8	1	9	3	8	4	9	9	7	7	2	0	10	8	8	7	8	5	2	7	8	5	7	7	7	2	10	10	7	3	3	2	2	9	2
179	3	5	6	3	8	5	2	2	5	2	9	3	9	1	3	4	8	1	7	6	5	9	4	4	0	0	0	5	8	6	7	6	2	2	9	3	8	9	7	2	30	30	1	6	1	6	6	9	8
180	8	7	7	8	8	7	7	7	8	6	7	7	7	5	6	3	8	5	7	6	7	8	7	7	0	0	30	6	5	5	6	6	7	5	6	4	7	7	7	1	30	30	4	6	3	7	6	8	4
181	4	9	8	9	8	8	7	7	8	6	9	4	7	1	6	3	8	2	9	4	7	9	6	8	0	0	30	7	2	7	3	6	2	7	6	7	8	7	7	0	15	30	2	6	2	8	3	2	1
182	9	9	4	6	9	9	4	6	9	4	9	7	8	1	9	2	9	1	8	3	8	9	9	8	1	0	10	5	4	3	5	8	2	7	5	8	8	9	9	0	180	0	1	1	2	2	8	8	1
183	8	8	5	9	9	2	4	4	7	7	8	6	8	1	7	2	9	1	9	3	8	9	7	7	0	0	0	3	9	4	7	2	7	2	8	2	7	4	4	0	10	10	6	2	1	5	3	9	1
184	2	8	9	9	9	7	8	4	8	6	9	3	8	2	7	2	9	1	6	5	6	9	3	5	0	0	0	3	9	3	7	5	1	3	6	2	9	5	7	0	0	0	8	4	8	6	9	3	5
185	1	5	6	6	8	6	5	5	8	6	6	4	6	4	4	5	7	1	6	3	7	7	5	6	0	0	0	5	9	3	9	2	6	1	1	1	8	4	4	0	120	120	9	2	5	6	9	3	5
186	3	9	9	9	6	6	9	5	8	5	7	2	6	3	3	5	6	1	5	5	2	9	6	7	0	0	0	4	9	5	6	3	6	2	7	2	9	7	7	1	0	0	3	9	5	8	7	8	8
187	3	2	5	9	7	6	7	6	7	2	9	7	6	7	7	3	7	2	7	3	8	8	6	6	0	0	15																3	2	2	7	4	5	6
188	1	9	8	9	9	9	7	3	4	1	9	1	7	1	4	3	9	1	7	6	5	9	6	6	0	0	0	7	1														2	2	1	1	3	9	9
189	2	4	3	6	6	7	4	3	6	4	7	5	6	2	5	3	7	3	4	5	6	7	6	7	0	0	15																2	2	2	5	6	9	2
190	7	9	9	7	9	9	3	4	7	2	9	7	8	1	7	3	9	1	7	5	8	9	8	8	1	0	30	7	9	5	3	5	3	4	5	6	8	8	8	2	0	15	1	1	1	1	1	9	1
191	1	8	9	3	9	8	3	3	3	9	9	1	7	1	8	3	9	5	8	2	5	9	5	5	0	0	0	7	1	7	3	9	5	8	2	5	9	5	5	0	0	0	3	8	1	8	7	8	5
192	8	9	9	9	9	9	2	3	9	7	9	7	9	2	3	1	9	1	8	5	9	9	8	8	2	0	60	9	6	7	3	5	2	5	5	7	9	6	6	1	30	60	1	1	1	9	1	9	1
193	3	2	7	2	9	8	5	3	6	6	9	5	8	1	6	2	9	1	8	5	6	9	6	6	0.75	0	0									0							9	2	1	1	1	9	1
194	3	8	8	8	8	7	4	6	4	3	7	6	8	4	4	3	7	3	8	3	6	7	4	6	0	0	0	4	8	3	7	5	3	4	7	4	8	8	8	0	0		3	1	1	1	1	6	4
195	1	8	9	8	8	9	4	4	6	7	9	9	7	1	6	1	9	1	7	4	8	9	4	4	1	0	30	8	2	6	2	7	5	4	6	5	9	8	6	1.5	30	60	7	3	1		1	3	2
196	1	8	8	7	9	8	6	4	4	6	7	2	6	1	6	2	8	6	8	6	8	8	6	6	0	0	0	7	7	6	5	5	4	4	7	6	6	7	7	3	60	60	6	6	2	5	2	7	2
197	1	8	9	9	9	9	4	4	8	7	9	6	7	2	7	1	9	1	8	2	9	9	9	9	1	0	0	7	2	7	1	7	5	2	2	3	5	5	6	1	0	0	9	1	1	1	4	7	7
198	3	7	9	9	9	9	9	8	9	9	9	5	8	1	7	1	9	3	9	3	9	9	5	7	1	0	15	6	9	4	8	2	3	1	2	4	7	8	3	2	45	45	7	4	3	7	6	7	4
199	4	7	8	8	9	8	8	8	8	8	8	7	8	2	7	4	9	5	8	3	7	9	8	8	1.5	20	20	6	8	7	5	5	5	5	5	4	9	8	8	2	40	40	8	2	3	9	6	5	9
200	7	8	8	9	9	6	3	2	7	6	9	1	9	4	1	5	9	2	7	1	6	8	4	3	0.5	0	0	8	7	3	8	6	2	4	8	4	9	9	9	0.5	60	15	3	6	2	6	3	8	2
201	1	7	8	9	9	7	7	5	8	6	9	4	8	1	7	2	9		7	2	8	9	5	7	0	0	0	5	8	7	7	6	7	3	3		9	9	9	1	30	60	2	4	3	5	5	8	3
202	5	4	7	8	8	8	6	6	9	8	9	5	9			2	7	3	5		6	8	8	7	0		0	5	6	3	5	5	5	4	6	4	5	6	5	3.5	20	90	4	7	2	5	8	7	5
203	1	5	7	6	8	4	3	5	7	1	9	1	7	3	1	1	9	5	9	5	7	9	4	1	0	0	0	3	7	7	8	4	6	3	7	2	8	7	5	3	60	40	5	7	3	8	2	8	5
204	2	8	9	8	9	9	5	5	8	8	9	3	9	1		3	9	3	9		9	9	4	5	0	0	0	6	8	2	7	6	5	4	7	3	6	8	6	4	30	60	2	6	3	6	3	9	5
205	4	6	6	7	9	9	3	3	4	5	9	3	9	1	5	3	9	2	9	9	8	9	3	4	0	0	0	9	8	8	6	5	3	4	7	7	7	7	3	2	90	45	6	1	3	5	4	7	3
206	4	9	9	7	9	9	6	7	9	7	9	6	8	2	8	2	9	1	8	3	8	7	6	8	1	0	90	7	6	5	5	6	4	4	7	4	6	8	7	1	0	0	4	1	5	3	8	4	3
207	5	9	9	9	9	9	8	9	9	7	8	6	8	1	3	2	9	2	9	4	8	9	9	9	0	0	0	6	4	7	3	7	3	7	8	7	8	8	8	2	60	60	5	7	2	5		8	5
208	4	8	9	9	9	9	7	9	8	8	8	7	9	3	6	3	9	3	9	5	7	9	9	9	0	0	0	6	6	6	7	4	9	8	4	6	9	8	8	0	0	0	7	4	3	3	7	6	5
209	2	2	8	7	7	6	7	6	7		8	7	5			2	9		7		8	9	7	7	0	0	0	6	7	6	6	6	6	4	5	6	7	8	7	2	30	60		5		6	7	8	6
210	2	7	7	9	7	7	5	4	6	6	9	7	4	3	6	3	7	6	5	4	7	9	4	4	0	0	0	5	7	6	9	4	5	3	7	3	4	5	3	4	0	1	3	5	2	5	3	8	4
211	6	8	7	8	9	9	4	4	7	7	9	6	8	1	7	2	6	4	8	2	7	9		8	2	20	20	7	2	4	6	4	3	6	4	6	8	9	9	5	30	30	6	2	2	4	3	3	2
212	1	6	8	7	9	7	6	6	6	6	9	4	7	1	5	2	9	2	9	3	8	9	6	7	0	0	0															0	5	6	4	6	4	9	4
213	7	8	7	9	9	7	7	7	7	1	9	1	7	1	7	6	9	6	5	6	4	9	5	5	0	0	30	7	9	7	7	3	9	3	3	3	6	9	9	0	0	30	1	1	1	1	1	9	1
[truncated: 33 more columns]
